# Supplementary material for: Plant community stability is associated with a decoupling of prokaryote and fungal soil networks
Source: Nat Commun. 2023 Jun 22;14:3736. doi: 10.1038/s41467-023-39464-8 (PMC10287681; doi:10.1038/s41467-023-39464-8)
Supplement: Supplementary file 5 — Supplementary Data 1 [file 41467_2023_39464_MOESM5_ESM.xlsx]

## Sheet: Main text
Figure 1	a		b		c		d		e		f		g
	Chisq	P-value	Chisq	P-value	Chisq	P-value	Chisq	P-value	Chisq	P-value	Chisq	P-value	Chisq	P-value
soil	0.3577	0.5498	2.6209	0.1055	8.7694	0.0031			29.7837	<0.001	33.91	<0.001	10.8756	<0.001
time	46.8032	<0.001	17.5858	<0.001	21.9797	<0.001	6.3521	0.01172	869.809	<0.001	436.092	<0.001	122.638	<0.001
s x t	35.4011	<0.001	51.2025	<0.001	0.4022	0.52596			9.1403	0.0025	84.073	<0.001	126.954	<0.001
Figure 2	a		b
	F-value	P-value	F-value	P-value
soil	21.1	0.001	22.001	0.001
Figure 3a	P-values
	16S 1	16S 2	16S 3	16S 4	16S 5	16S 6	16S 7	16S 8	16S 9	ITS 1	ITS 2	ITS 3	ITS 4	ITS 5	ITS 6	ITS 7	ITS 8	ITS 9	ITS 10	ITS 11	ITS 12	ITS 13	ITS 14	ITS 15	ITS 16	ITS 17	ITS 18	ITS 19	ITS 20	ITS 21
16S 1	NA	0.81993	0.0452095	1.2758e-13	0.161672	0.17352	0.865824	0.0858487	0.0140068	0.638752	0.264808	0.936486	0.46811	0.0558335	0.579034	0.662579	0.209156	0.00905443	0.300249	0.250246	0.540058	0.562123	0.564568	0.246625	0.00505684	0.62518	0.575407	0.804612	0.420762	0.470362
16S 2	0.982229	NA	0.0536641	0.515853	0.177616	0.298588	0.270218	0.766256	0.471676	0.238924	0.798369	0.763793	0.69077	0.532231	0.68814	0.438756	0.455783	0.589609	0.984646	0.105005	0.636784	0.410006	0.611186	0.228987	0.112618	0.156847	0.0596275	0.0786435	0.137593	0.208277
16S 3	0.0594933	0.0536641	NA	0.261	2.85661e-06	8.12097e-07	0.540547	0.19544	0.209587	0.940298	0.321161	0.524881	0.937356	0.876628	0.000108662	0.576645	0.00278385	0.0842163	0.478288	0.74282	0.302667	0.0410514	0.47798	0.427403	0.414172	0.366776	0.163365	0.848025	0.797393	0.199036
16S 4	1.19891e-13	0.610462	0.283643	NA	0.429128	0.573683	0.786253	0.307976	0.0346231	0.676153	0.623847	0.411935	0.228362	0.0713107	0.14797	0.741907	0.843916	0.279695	0.372651	0.24123	0.269527	0.456703	0.270898	0.110659	0.000760163	0.713067	0.642196	0.829571	0.668221	0.86837
16S 5	0.161551	0.177616	2.85661e-06	0.423938	NA	0.586844	0.0101619	0.0436141	0.434485	0.439668	0.218691	0.79256	0.111731	0.0039546	7.71755e-06	0.849974	0.00318911	4.64259e-06	0.168962	0.459847	0.491084	0.000137667	0.951498	0.592446	0.853296	0.826909	0.310936	0.955209	0.53155	0.357125
16S 6	0.185505	0.332147	9.00313e-07	0.548586	0.639139	NA	0.0104771	0.951098	0.0193444	0.187904	0.653179	0.162688	0.2857	0.0379536	0.0273581	0.252472	0.0792034	0.868985	0.615578	0.378541	0.225551	0.605382	0.850158	0.630233	0.490962	0.227204	0.837935	0.549368	0.968436	0.0427409
16S 7	0.689838	0.270218	0.524055	0.72546	0.0101619	0.0126217	NA	0.287409	0.0384618	0.074341	0.114595	0.573883	0.000932131	6.34904e-09	0.0338605	0.549476	0.486627	1.52206e-06	0.263124	0.229233	0.756961	0.104692	0.732512	0.00120617	0.016863	0.315316	0.878824	0.525098	0.645628	0.301736
16S 8	0.0642132	0.721657	0.198064	0.299808	0.0436141	0.938394	0.287409	NA	0.494589	0.73392	0.0101782	0.077899	0.0793979	0.125817	0.072093	0.224762	0.0751254	0.0771304	0.537745	0.512236	0.10629	0.300039	0.0810157	0.723047	0.0241702	0.177563	0.440408	0.223327	0.416792	0.112953
16S 9	0.0137795	0.471676	0.209587	0.0297962	0.434485	0.0351754	0.0409508	0.500422	NA	0.41813	0.417744	0.315067	0.184901	0.100423	0.302169	0.620099	0.950402	0.29878	0.908008	0.00755262	0.21509	0.272008	0.452886	0.896094	0.457193	0.556016	0.17041	0.574114	0.737819	0.938875
ITS 1	0.519737	0.225637	0.940298	0.64475	0.439668	0.216907	0.074341	0.701687	0.41813	NA	0.314776	0.395285	0.281183	0.436783	0.422894	0.186295	0.56736	0.0149563	0.281365	0.416967	0.181231	0.278217	0.568983	0.91829	0.75369	0.306089	0.983389	0.246927	0.748944	0.38387
ITS 2	0.319804	0.623919	0.487883	0.60939	0.337128	0.735336	0.226522	0.0277932	0.410287	0.558854	NA	0.0251709	0.00368047	0.375526	0.0550066	0.405599	0.630032	0.12508	0.00244742	0.948081	0.889985	0.593258	0.890355	0.704421	0.217374	0.331069	0.496479	0.00669641	0.264561	0.373649
ITS 3	0.833764	0.734892	0.505711	0.359819	0.794726	0.168542	0.573883	0.077899	0.305927	0.395285	0.012644	NA	0.00792057	0.140903	0.815048	0.000278933	0.177434	0.897064	0.0696057	0.994159	0.190054	0.85402	0.875959	0.518072	0.843848	0.253588	0.0712369	0.182034	0.715249	0.486015
ITS 4	0.419946	0.69077	0.937356	0.262094	0.111731	0.350586	0.000932131	0.0793979	0.184901	0.281183	0.00158009	0.00792057	NA	0.00138976	0.023503	0.0239815	0.00772078	0.0340982	0.519343	0.0969165	0.448428	0.718475	0.982265	0.101074	0.00807122	0.231312	0.0433511	0.000453031	0.605046	0.822682
ITS 5	0.10447	0.709824	0.798061	0.0935268	0.00311409	0.0375731	1.15017e-08	0.204985	0.0502662	0.612501	0.312148	0.234021	0.0014027	NA	0.165876	0.20425	0.0894363	0.0001953	0.813223	0.123645	0.236129	0.277829	0.401897	0.0977174	4.53088e-05	0.673212	0.775811	0.980464	0.592631	0.606894
ITS 6	0.603341	0.595605	0.000162353	0.142241	1.0233e-05	0.0299207	0.0540938	0.12258	0.310325	0.608012	0.0129434	0.61882	0.0397935	0.165393	NA	0.601047	0.0139515	6.5185e-05	0.462896	0.151508	0.134439	0.0348661	0.659401	0.530795	0.264762	0.417712	0.451729	0.997619	0.92778	0.280633
ITS 7	0.92163	0.412598	0.576645	0.61444	0.849974	0.22641	0.549476	0.25144	0.620099	0.184371	0.316876	0.000278933	0.0239815	0.128268	0.73327	NA	0.151446	0.746204	0.185481	0.888852	0.250139	0.395497	0.0478514	0.69426	0.860067	0.00449371	0.414134	0.45724	0.790904	0.187663
ITS 8	0.151801	0.420922	0.00244917	0.980479	0.0031287	0.0973259	0.486627	0.0751254	0.950402	0.552367	0.467859	0.177434	0.00772078	0.0529789	0.0144683	0.151446	NA	0.256267	0.296381	0.983728	0.26806	0.140536	0.851888	0.445612	0.386272	0.946121	0.854584	0.834986	0.890176	0.392076
ITS 9	0.00698338	0.50561	0.0846112	0.240588	3.86975e-06	0.850538	1.52206e-06	0.0771304	0.272831	0.0149563	0.0643105	0.972903	0.0346262	9.72066e-05	5.73161e-05	0.652455	0.256267	NA	0.21394	0.0554565	0.593876	0.00257719	0.566183	0.0167403	0.104327	0.533823	0.970261	0.971935	0.79556	0.421286
ITS 10	0.501625	0.705964	0.237029	0.405605	0.0713218	0.554164	0.579494	0.884743	0.876996	0.583697	0.0101444	0.179787	0.907283	0.654099	0.363675	0.31389	0.158879	0.522444	NA	0.584315	0.307292	0.82565	0.697427	0.428321	0.440356	0.607619	0.604091	0.482114	0.15954	0.833386
ITS 11	0.17511	0.115028	0.697463	0.19264	0.449077	0.390562	0.197007	0.483946	0.00823165	0.358634	0.989188	0.9047	0.0833658	0.151488	0.168373	0.732934	0.834881	0.051703	0.75668	NA	0.985365	0.309079	0.316432	0.466187	0.62531	0.220299	0.682638	0.402244	0.319249	0.72476
ITS 12	0.498614	0.535233	0.555869	0.33029	0.773635	0.473302	0.476662	0.194625	0.254372	0.291143	0.818975	0.233835	0.808994	0.202644	0.313838	0.182818	0.219647	0.449431	0.30809	0.876583	NA	0.963142	0.280494	0.842144	0.643287	0.733025	0.0961435	0.395672	0.070546	0.438112
ITS 13	0.74312	0.410006	0.0410514	0.406394	0.000141179	0.581373	0.133001	0.360089	0.272008	0.278217	0.83947	0.875496	0.718475	0.490837	0.0649682	0.413982	0.171645	0.00371087	0.834159	0.281449	0.876363	NA	0.777667	0.054779	0.546732	0.529854	0.348086	0.642915	0.871474	0.0747349
ITS 14	0.488088	0.611186	0.47798	0.229148	0.951498	0.96728	0.73253	0.0915517	0.452886	0.568983	0.872763	0.872498	0.982265	0.346508	0.636902	0.0478514	0.851888	0.550052	0.680091	0.416824	0.239041	0.777667	NA	0.710147	0.924929	0.152229	0.302555	0.458271	0.660668	0.472103
ITS 15	0.311478	0.228987	0.427403	0.139472	0.592446	0.647629	0.001947	0.744257	0.896094	0.91829	0.832043	0.518072	0.102079	0.161991	0.616474	0.69426	0.445612	0.0244924	0.619425	0.454423	0.801284	0.054779	0.710147	NA	0.0842851	0.361295	0.48858	0.294345	0.800805	0.23123
ITS 16	0.00627031	0.156732	0.338871	0.000991356	0.946176	0.517838	0.0265296	0.0384371	0.35574	0.976949	0.169902	0.85536	0.00890833	4.53088e-05	0.258059	0.58151	0.564924	0.17238	0.569656	0.534861	0.701711	0.699638	0.948135	0.0451451	NA	0.923741	0.92683	0.280569	0.729071	0.328287
ITS 17	0.670044	0.114753	0.265637	0.712458	0.709016	0.23113	0.361637	0.160048	0.528978	0.350002	0.469218	0.288673	0.26153	0.546395	0.50748	0.00475291	0.84413	0.592012	0.213879	0.21901	0.382071	0.438423	0.135336	0.319388	0.974217	NA	0.905048	0.601711	0.0935074	0.664497
ITS 18	0.639103	0.0596275	0.163365	0.639449	0.310936	0.849689	0.878824	0.46539	0.17041	0.983389	0.448758	0.0712369	0.0433511	0.865322	0.419623	0.414134	0.854584	0.949921	0.529765	0.672487	0.120381	0.348086	0.302555	0.48858	0.863184	0.948584	NA	0.335623	0.302297	0.198272
ITS 19	0.716665	0.0786435	0.838282	0.995315	0.955209	0.679385	0.525098	0.222826	0.574114	0.246927	0.00771527	0.184299	0.000453031	0.942456	0.813801	0.44635	0.834986	0.959572	0.468882	0.359313	0.72781	0.641203	0.458271	0.294293	0.344693	0.560161	0.335623	NA	0.282369	0.803101
ITS 20	0.407785	0.158005	0.9105	0.673357	0.385803	0.962203	0.489104	0.565954	0.72282	0.94569	0.342269	0.92042	0.44028	0.655771	0.983703	0.626669	0.716498	0.941149	0.0330862	0.298501	0.0407346	0.723422	0.669963	0.733068	0.661214	0.120441	0.321174	0.242705	NA	0.369243
ITS 21	0.472897	0.266874	0.203639	0.831981	0.337155	0.0545561	0.23936	0.0949682	0.809719	0.42678	0.41478	0.599633	0.795374	0.658888	0.29048	0.250208	0.290541	0.359596	0.708541	0.838312	0.406455	0.0902902	0.567634	0.235063	0.34933	0.678465	0.191902	0.645665	0.372699	NA
Figure 3b	P-values
	16S 1	16S 2	16S 3	16S 4	16S 5	16S 6	16S 7	16S 8	16S 9	16S 10	ITS 1	ITS 2	ITS 3	ITS 4	ITS 5	ITS 6	ITS 7	ITS 8	ITS 9	ITS 10	ITS 11	ITS 12	ITS 13	ITS 14	ITS 15	ITS 16	ITS 17	ITS 18
16S 1	NA	0.105733	1.41834e-05	0.712289	0.159028	0.0465362	0.400418	0.130957	0.122369	0.574646	0.792046	1.23851e-06	2.73802e-06	0.129774	0.681933	0.00937693	0.0224286	0.149722	0.485849	0.312134	0.839589	0.701767	0.121622	0.000210458	0.831885	7.69721e-05	0.588156	0.0663664
16S 2	0.105733	NA	0.00144143	0.270353	0.565651	0.423249	0.653371	0.0543973	0.743619	0.370244	1.655e-06	0.761069	0.18434	0.555754	0.509396	0.174705	0.644112	0.559164	0.130607	0.205148	0.569079	0.934937	0.32696	0.182151	0.125104	0.998065	0.322695	0.606298
16S 3	1.41834e-05	0.00144143	NA	0.760136	0.0320147	0.172116	0.978853	0.755579	0.145893	0.945104	2.48186e-05	3.50898e-06	0.0284493	0.12102	0.64115	8.22647e-05	0.021001	0.0713945	0.0315431	0.111797	0.909133	0.714227	0.0422619	0.10211	0.318534	0.000146486	0.926866	0.190077
16S 4	0.712289	0.270353	0.760136	NA	0.391034	0.77455	0.2602	0.358614	0.0577034	0.0954396	0.86394	0.742432	0.783937	0.00262543	0.0245061	0.750191	0.749377	0.823209	0.273897	0.112388	0.721085	0.900238	0.236111	0.941037	0.688936	0.8244	0.0824896	0.844085
16S 5	0.141879	0.596234	0.0332674	0.390774	NA	0.203325	0.966652	0.0386845	0.724236	0.408569	0.601456	0.14106	0.555203	0.981212	0.492415	0.407981	0.554983	0.908804	0.933313	0.784416	0.217704	0.303451	0.0161216	0.582985	0.462671	0.0602888	0.718094	0.0132066
16S 6	0.0465362	0.423249	0.172116	0.77455	0.307297	NA	0.108337	0.485132	0.99793	0.355987	0.945856	0.52731	0.751875	0.302019	0.501344	0.586699	0.223311	0.664524	0.52053	0.916935	0.302239	0.823973	0.723055	0.850679	0.479652	0.0997997	0.135825	0.164965
16S 7	0.400418	0.653371	0.978853	0.2602	0.936775	0.108337	NA	0.595172	0.0218747	0.681006	0.160111	0.724635	0.850007	0.8512	0.627703	0.447414	0.149289	0.999596	0.0920088	0.407401	0.332436	0.860369	0.135228	0.775032	0.0671989	0.894605	0.582812	0.603734
16S 8	0.130957	0.0543973	0.755579	0.358614	0.03936	0.485132	0.595172	NA	0.284078	0.204201	0.150933	0.635004	0.168312	0.649704	0.369549	0.791854	0.400519	0.912477	0.274944	0.538668	0.198639	0.635092	0.516959	0.240632	0.0100737	0.865549	0.741278	0.632572
16S 9	0.0887556	0.796908	0.152956	0.0415981	0.767536	0.921028	0.0121835	0.248103	NA	0.814157	0.78518	0.0758802	0.0419189	0.30644	0.240568	0.23582	0.483525	0.762045	0.814724	0.171274	0.742692	0.919637	0.144584	0.0954511	0.162362	0.00942541	0.814986	0.156451
16S 10	0.574646	0.370244	0.945104	0.0954396	0.51085	0.355987	0.681006	0.204201	0.681058	NA	0.869347	0.647982	0.830342	0.510876	0.661604	0.371454	0.447653	0.625025	0.980307	0.775155	0.186263	0.734352	0.054642	0.999475	0.629605	0.908379	0.970948	0.47372
ITS 1	0.792046	1.61741e-06	2.25461e-05	0.86394	0.595405	0.945856	0.160111	0.150933	0.690646	0.869346	NA	0.0358554	0.658556	0.14247	0.84375	0.00943809	0.182986	0.225735	0.0858576	0.189873	0.225659	0.874461	0.291783	0.303651	0.407172	0.566753	0.555377	0.770125
ITS 2	1.23851e-06	0.761069	3.50898e-06	0.742432	0.121708	0.52731	0.724635	0.635004	0.0651829	0.647982	0.0358554	NA	2.75964e-05	0.147479	0.732507	0.0032704	0.218423	0.00387448	0.176093	0.42712	0.666117	0.690107	0.076712	0.000132617	0.978316	0.000326545	0.0300584	0.195431
ITS 3	1.12088e-06	0.158097	0.029251	0.769388	0.447948	0.669476	0.8301	0.174099	0.0312472	0.869784	0.645068	2.88044e-05	NA	0.285301	0.156313	0.00480636	0.146836	0.0106186	0.729454	0.453158	0.801286	0.206907	0.546183	3.38244e-18	0.516616	1.0456e-05	0.151719	0.125117
ITS 4	0.0706145	0.573633	0.103529	0.00099445	0.959238	0.317085	0.852291	0.800153	0.329836	0.641585	0.205723	0.129625	0.279582	NA	0.19182	0.033094	0.0934321	0.0198273	0.62773	0.0622981	0.578384	0.396742	0.132196	0.423384	0.0111811	0.261791	0.443478	0.345477
ITS 5	0.681933	0.509396	0.64115	0.0245061	0.40647	0.501344	0.627703	0.369549	0.355161	0.661604	0.84375	0.732507	0.155191	0.266998	NA	0.895933	0.66824	0.466461	0.501196	0.629057	0.25094	0.897814	0.452979	0.309836	0.348812	0.639415	0.759129	0.376284
ITS 6	0.00543752	0.183094	5.98222e-05	0.719376	0.435657	0.67288	0.401347	0.727968	0.218808	0.424113	0.00726818	0.00393886	0.00480636	0.0336718	0.688917	NA	0.0174516	0.062945	0.746268	0.540576	0.985086	0.164148	0.435954	0.0273007	0.239593	0.0477093	0.570386	0.999597
ITS 7	0.0224286	0.644112	0.0208738	0.749377	0.593542	0.206805	0.149289	0.400519	0.565147	0.439293	0.16612	0.218422	0.149456	0.136974	0.66824	0.0215787	NA	0.722736	0.198522	0.286768	0.935273	0.80515	0.790977	0.477079	0.0844791	0.573067	0.945185	0.371514
ITS 8	0.140916	0.559164	0.0691686	0.823209	0.973238	0.664524	0.999596	0.912477	0.744243	0.624012	0.225735	0.00268975	0.0123483	0.0133228	0.465876	0.0784664	0.714681	NA	0.672212	0.936766	0.603803	0.271759	0.135484	0.0434423	0.248541	0.0407848	0.00442372	0.126661
ITS 9	0.466385	0.134079	0.032204	0.265954	0.852601	0.342593	0.0864033	0.182301	0.785349	0.859313	0.0666327	0.22103	0.600836	0.627173	0.66637	0.817378	0.193585	0.561148	NA	0.878809	0.82798	0.0759436	0.795608	0.644497	0.379535	0.428128	0.509641	0.364108
ITS 10	0.312134	0.205148	0.111797	0.112388	0.766085	0.916935	0.407401	0.538668	0.15534	0.775155	0.189873	0.42712	0.453951	0.0483277	0.629057	0.524839	0.30333	0.936766	0.863276	NA	0.785492	0.306334	0.0341316	0.741821	0.533804	0.472347	0.923536	0.878449
ITS 11	0.764015	0.554442	0.879814	0.700342	0.218595	0.351794	0.305462	0.243324	0.741069	0.198334	0.273379	0.603017	0.838053	0.504362	0.244911	0.986999	0.860922	0.459511	0.801731	0.873659	NA	0.0868698	0.810489	0.89683	0.364606	0.865707	0.306	0.149685
ITS 12	0.655911	0.778129	0.848646	0.946633	0.20791	0.479417	0.933611	0.424373	0.70201	0.459914	0.794382	0.967985	0.535499	0.354543	0.426798	0.526255	0.852047	0.29888	0.31898	0.194564	0.0644954	NA	0.738784	0.421333	0.98802	0.989552	0.423815	0.486837
ITS 13	0.0610981	0.310091	0.0256623	0.210638	0.0142616	0.849522	0.11144	0.289993	0.147866	0.030406	0.416827	0.046633	0.503194	0.147828	0.431922	0.425165	0.520145	0.213989	0.80104	0.0432622	0.720767	0.7289	NA	0.523793	0.592971	0.205175	0.835631	0.215901
ITS 14	0.000205655	0.182151	0.10211	0.941036	0.4839	0.850679	0.775032	0.240632	0.0771746	0.999475	0.303651	0.000132617	3.38244e-18	0.454757	0.309836	0.0217069	0.477079	0.0473462	0.901932	0.741821	0.99718	0.222779	0.631971	NA	0.423484	0.000455833	0.213431	0.626936
ITS 15	0.831886	0.125104	0.318534	0.688936	0.470366	0.479652	0.0671989	0.0100737	0.201232	0.629605	0.407172	0.978316	0.532245	0.0109039	0.348812	0.262286	0.0944596	0.248541	0.425714	0.533804	0.330677	0.958918	0.510738	0.423484	NA	0.470822	0.57711	0.0834998
ITS 16	7.69721e-05	0.998065	0.000146486	0.8244	0.0571235	0.0997997	0.894605	0.865549	0.00826919	0.908379	0.566753	0.000326545	1.36747e-05	0.223168	0.639415	0.0445176	0.573067	0.0407848	0.393145	0.472347	0.825457	0.843078	0.186959	0.000455833	0.470822	NA	0.306206	0.000353406
ITS 17	0.588156	0.322695	0.926866	0.0824896	0.694524	0.135825	0.582812	0.741278	0.791761	0.970948	0.555377	0.0300584	0.181761	0.640842	0.759129	0.561638	0.945185	0.00442372	0.601019	0.923536	0.253364	0.584726	0.932678	0.213431	0.57711	0.306206	NA	0.545308
ITS 18	0.0663664	0.606298	0.190077	0.844085	0.0206606	0.164965	0.603734	0.632572	0.171642	0.47372	0.770125	0.195431	0.157621	0.524508	0.376284	0.95719	0.371514	0.126661	0.335209	0.878449	0.247285	0.441943	0.156298	0.626936	0.0834998	0.000353406	0.545308	NA
Figure 4					Chisq	P-value
Coupling prokaryote and fungal clusters (slope)					8.8173	0.00298

## Sheet: Supplements
Supplementary Figure 1	a
	R2 value	P-value
Soil nutrients	0.7163	0.001
Soil moisture	0.5366	0.001
Time	0.6734	0.001
Soil reaction	0.3222	0.002
Supplementary Figure 2	Chisq	P-value
Total N	1972.9	<0.001
NO3	8.1956	0.004199
NH4	11.595	<0.001
NO2	45.473	<0.001
Organic C	947.66	<0.001
Total C	823.07	<0.001
P Olsen	707.61	<0.001
pH	994.25	<0.001
Root dry weight	0.2069	0.6492
Bacterial biomass	146.1	<0.001
Fungal biomass	20.991	<0.001
AMF biomass	41.276	<0.001
Diversity 16S	17.041	<0.001
Diversity ITS	4.4969	0.03396
