# Supplementary material for: Plant community stability is associated with a decoupling of prokaryote and fungal soil networks
Source: Nat Commun. 2023 Jun 22;14:3736. doi: 10.1038/s41467-023-39464-8 (PMC10287681; doi:10.1038/s41467-023-39464-8)
Supplement: Supplementary file 6 — Supplementary Data 2 [file 41467_2023_39464_MOESM6_ESM.xlsx]

## Sheet: Sheet1
primer	primer sequence 5´- 3´
515f	GTGCCAGCMGCCGCGGTAA
806r	GGACTACHVGGGTWTCTAAT
ITS4	TCCTSCGCTTATTGATATGC
gITS7ngs	GTGARTCATCRARTYTTTG
