# Supplementary material for: Plant community stability is associated with a decoupling of prokaryote and fungal soil networks
Source: Nat Commun. 2023 Jun 22;14:3736. doi: 10.1038/s41467-023-39464-8 (PMC10287681; doi:10.1038/s41467-023-39464-8)
Supplement: Supplementary file 7 — Source Data [file 41467_2023_39464_MOESM7_ESM.xlsx]

## Sheet: Figure 1
a, b, c								e, f, g								d
soil	code	species_number	total_biomass	date	diversity	invaded_bio			scr1	scr2	scr3	soil	pot	date		code	soil	stability
abandoned	H4C	5	333.7	Jul 2017	1.55957	0.374996			0.798907	0.0484627	-0.386702	abandoned	H10C	Jul 2007		H10B	grassland	2.81053
abandoned	H5C	8	114.3	Jul 2017	1.53165	0.434284			0.805193	0.0677535	-0.135655	abandoned	H1C	Jul 2007		H10C	abandoned	2.39331
abandoned	H6C	5	403.7	Jul 2017	0.959609	1			0.843742	0.0932247	-0.153881	abandoned	H2C	Jul 2007		H1B	grassland	1.70912
abandoned	H7C	7	321	Jul 2017	1.52291	0.129315			0.940158	0.129124	-0.207923	abandoned	H3C	Jul 2007		H1C	abandoned	2.45748
abandoned	H8C	4	431.3	Jul 2017	0.982411	0			0.966268	0.114361	-0.218463	abandoned	H4C	Jul 2007		H2B	grassland	3.22053
abandoned	H9C	8	385.5	Jul 2017	1.02789	0.0379497			0.912687	0.203763	-0.179859	abandoned	H5C	Jul 2007		H2C	abandoned	3.00541
abandoned	H10C	6	95.2	Jul 2018	1.37851	0			0.925624	0.119557	-0.25408	abandoned	H6C	Jul 2007		H3B	grassland	1.83218
abandoned	H1C	3	123.9	Jul 2018	1.0447	0.783132			0.965791	0.13594	0.0479486	abandoned	H7C	Jul 2007		H3C	abandoned	1.32968
abandoned	H2C	5	308.4	Jul 2018	0.83179	0.0289568			0.880575	0.0958748	-0.260475	abandoned	H8C	Jul 2007		H4B	grassland	2.30312
abandoned	H3C	6	59.2	Jul 2018	0.78405	0.992231			0.871913	0.0205346	-0.227879	abandoned	H9C	Jul 2007		H4C	abandoned	1.33249
abandoned	H4C	4	62.2	Jul 2018	0.240934	0.0189741			0.876385	0.119357	0.0522207	abandoned	H10C	Jul 2008		H5B	grassland	2.34461
abandoned	H5C	6	115.1	Jul 2018	1.43172	0.236556			0.767714	0.154385	0.266908	abandoned	H1C	Jul 2008		H5C	abandoned	1.96085
abandoned	H6C	5	216	Jul 2018	1.29698	1			0.740161	0.0219728	-0.0564971	abandoned	H2C	Jul 2008		H6B	grassland	1.75286
abandoned	H7C	5	428.2	Jul 2018	1.23295	0.210532			0.664282	-0.0804923	0.138245	abandoned	H3C	Jul 2008		H6C	abandoned	1.96012
abandoned	H8C	3	237.9	Jul 2018	0.772897	0			0.764551	0.0428083	0.284422	abandoned	H4C	Jul 2008		H7B	grassland	3.04726
abandoned	H9C	7	468.7	Jul 2018	0.741486	0.160376			0.89369	0.205393	0.133411	abandoned	H5C	Jul 2008		H7C	abandoned	2.26039
abandoned	H10C	7	184.4	Jul 2019	1.58844	0.0203894			0.629441	-0.0289843	0.126006	abandoned	H6C	Jul 2008		H8B	grassland	3.41445
abandoned	H1C	3	218.2	Jul 2019	0.721453	0.916682			0.607143	0.0420922	0.428443	abandoned	H7C	Jul 2008		H8C	abandoned	2.00418
abandoned	H2C	4	371.5	Jul 2019	0.797459	0.0340781			1.23817	0.10603	0.0017147	abandoned	H8C	Jul 2008		H9B	grassland	2.16612
abandoned	H3C	6	127.5	Jul 2019	1.00189	0.961882			1.01712	0.198425	-0.0124511	abandoned	H9C	Jul 2008		H9C	abandoned	1.29084
abandoned	H4C	3	186.4	Jul 2019	0.665155	0.283032			0.707047	0.0945837	-0.252492	abandoned	H10C	Jul 2009		M10B	grassland	2.27551
abandoned	H5C	6	346.4	Jul 2019	1.24223	0.117054			0.279136	-0.219332	0.716595	abandoned	H1C	Jul 2009		M10C	abandoned	2.01031
abandoned	H6C	4	249.6	Jul 2019	0.975593	1			0.0521118	-0.414935	0.07379	abandoned	H2C	Jul 2009		M1B	grassland	2.84487
abandoned	H7C	4	476	Jul 2019	0.904051	0.064937			-0.131241	-0.552005	-0.0816639	abandoned	H3C	Jul 2009		M1C	abandoned	1.99633
abandoned	H8C	4	164.3	Jul 2019	0.988173	0.133354			0.0518214	-0.41954	0.343639	abandoned	H4C	Jul 2009		M2B	grassland	1.74657
abandoned	H9C	4	830.2	Jul 2019	1.16998	0.466014			0.555849	0.00376104	0.0399177	abandoned	H5C	Jul 2009		M2C	abandoned	1.83362
abandoned	M10C	23	141.6	Jul 2007	2.35968	0			0.106722	-0.384263	-0.135411	abandoned	H6C	Jul 2009		M3B	grassland	2.5891
abandoned	M1C	20	77.5	Jul 2007	1.83431	0			0.414252	-0.0488986	0.496906	abandoned	H7C	Jul 2009		M3C	abandoned	2.05686
abandoned	M2C	22	61.7	Jul 2007	2.1082	0			1.11689	0.228113	-0.216347	abandoned	H8C	Jul 2009		M4B	grassland	2.81439
abandoned	M3C	23	70.6	Jul 2007	1.79334	0			1.06724	0.355838	-0.4579	abandoned	H9C	Jul 2009		M4C	abandoned	2.46012
abandoned	M4C	20	60.7	Jul 2007	2.10704	0			0.410749	-0.128609	-0.246523	abandoned	H10C	Jul 2010		M5B	grassland	2.12277
abandoned	M5C	22	95.5	Jul 2007	1.99273	0			0.647343	0.118011	0.293335	abandoned	H1C	Jul 2010		M5C	abandoned	1.6822
abandoned	M6C	17	58	Jul 2007	1.79121	0			0.112672	-0.332343	-0.10003	abandoned	H2C	Jul 2010		M6B	grassland	1.20354
abandoned	M7C	26	75.8	Jul 2007	2.44184	0			0.10134	-0.417366	-0.0363403	abandoned	H3C	Jul 2010		M6C	abandoned	1.80989
abandoned	M8C	22	105.2	Jul 2007	1.88936	0			-0.10655	-0.47576	0.244064	abandoned	H4C	Jul 2010		M7B	grassland	4.0065
abandoned	M9C	17	40.5	Jul 2007	1.93436	0			0.461256	-0.020723	0.135777	abandoned	H5C	Jul 2010		M7C	abandoned	2.1004
abandoned	M10C	20	368.8	Jul 2008	2.00634	0			0.0552841	-0.268576	-0.541259	abandoned	H6C	Jul 2010		M8B	grassland	5.63179
abandoned	M1C	14	279.8	Jul 2008	1.4153	0			0.39523	-0.0547512	0.49075	abandoned	H7C	Jul 2010		M8C	abandoned	1.37551
abandoned	M2C	19	150.8	Jul 2008	1.72597	0			0.846046	0.211791	0.103066	abandoned	H8C	Jul 2010		M9B	grassland	3.20615
abandoned	M3C	13	231.4	Jul 2008	1.41712	0			0.827864	0.196807	-0.413762	abandoned	H9C	Jul 2010		M9C	abandoned	2.44544
abandoned	M4C	16	236.1	Jul 2008	1.38157	0			0.283829	-0.210493	-0.390288	abandoned	H10C	Jul 2011		S10B	grassland	2.46971
abandoned	M5C	21	244	Jul 2008	1.84348	0			0.762181	0.219341	0.165053	abandoned	H1C	Jul 2011		S10C	abandoned	2.23231
abandoned	M6C	14	82.6	Jul 2008	1.71983	0			-0.334287	-0.765201	-0.469859	abandoned	H2C	Jul 2011		S1B	grassland	3.87134
abandoned	M7C	22	229.6	Jul 2008	1.78579	0			-0.0147025	-0.556367	0.106922	abandoned	H3C	Jul 2011		S1C	abandoned	2.19644
abandoned	M8C	22	275.9	Jul 2008	2.25675	0			-0.0711848	-0.444604	0.0680625	abandoned	H4C	Jul 2011		S2B	grassland	2.4963
abandoned	M9C	18	358.4	Jul 2008	1.73109	0			0.200722	-0.0724312	0.335311	abandoned	H5C	Jul 2011		S2C	abandoned	2.15162
abandoned	M10C	17	499.6	Jul 2009	1.5194	0			0.035592	-0.288726	0.104966	abandoned	H6C	Jul 2011		S3B	grassland	1.6653
abandoned	M1C	9	149.9	Jul 2009	1.42541	0			0.423457	-0.017033	0.31955	abandoned	H7C	Jul 2011		S3C	abandoned	1.38602
abandoned	M2C	17	179.2	Jul 2009	1.97236	0			0.586566	0.150615	0.674738	abandoned	H8C	Jul 2011		S4B	grassland	2.83942
abandoned	M3C	10	118.1	Jul 2009	1.17323	0			0.79979	0.185216	-0.353847	abandoned	H9C	Jul 2011		S4C	abandoned	2.00282
abandoned	M4C	9	169	Jul 2009	0.958608	0			-0.260532	0.440704	-0.207935	abandoned	H10C	Jul 2012		S5B	grassland	1.95515
abandoned	M5C	15	253.7	Jul 2009	1.33322	0			-0.740206	1.20143	0.00170801	abandoned	H1C	Jul 2012		S5C	abandoned	3.10948
abandoned	M6C	14	84.3	Jul 2009	1.68284	0			-0.81878	0.716523	-0.133167	abandoned	H2C	Jul 2012		S6B	grassland	2.01508
abandoned	M7C	17	305.9	Jul 2009	1.62228	0			-1.0106	0.765967	-0.314911	abandoned	H3C	Jul 2012		S6C	abandoned	2.09398
abandoned	M8C	16	329.8	Jul 2009	1.77149	0			-0.75045	0.619618	-0.129968	abandoned	H4C	Jul 2012		S7B	grassland	5.37547
abandoned	M9C	12	299.2	Jul 2009	1.38452	0			-0.357926	0.646896	0.194661	abandoned	H5C	Jul 2012		S7C	abandoned	4.48177
abandoned	M10C	15	435.4	Jul 2010	1.50143	0			-0.99587	0.606994	-0.0337737	abandoned	H6C	Jul 2012		S8B	grassland	6.11063
abandoned	M1C	7	101.4	Jul 2010	1.29524	0			-0.303691	0.562729	-0.106729	abandoned	H7C	Jul 2012		S8C	abandoned	1.9309
abandoned	M2C	15	89	Jul 2010	1.66586	0			-0.367192	0.662038	0.391111	abandoned	H8C	Jul 2012		S9B	grassland	1.37288
abandoned	M3C	8	115.9	Jul 2010	1.11651	0			-0.0387469	1.01089	0.000538399	abandoned	H9C	Jul 2012		S9C	abandoned	2.79785
abandoned	M4C	10	79.6	Jul 2010	1.18594	0			-0.367356	0.529266	-0.133084	abandoned	H10C	Jul 2013
abandoned	M5C	12	124.5	Jul 2010	1.24991	0			-0.415213	0.827855	0.299007	abandoned	H1C	Jul 2013
abandoned	M6C	12	99	Jul 2010	1.49043	0			-0.636596	0.514158	-0.105697	abandoned	H2C	Jul 2013
abandoned	M7C	14	256.9	Jul 2010	1.6486	0			-0.894276	0.422195	-0.208166	abandoned	H3C	Jul 2013
abandoned	M8C	12	304.4	Jul 2010	1.11151	0			-0.327636	0.455031	-0.171624	abandoned	H4C	Jul 2013
abandoned	M9C	12	218.9	Jul 2010	1.16664	0			-0.00757555	0.624805	0.147458	abandoned	H5C	Jul 2013
abandoned	M10C	14	449.4	Jul 2011	1.28967	0			-1.06799	0.549129	-0.0432724	abandoned	H6C	Jul 2013
abandoned	M1C	9	126.3	Jul 2011	0.920495	0			-0.401838	0.430331	0.0432075	abandoned	H7C	Jul 2013
abandoned	M2C	14	82.5	Jul 2011	1.47364	0			-0.211219	0.518457	0.629255	abandoned	H8C	Jul 2013
abandoned	M3C	8	68.9	Jul 2011	0.937165	0			0.139381	0.803056	0.133781	abandoned	H9C	Jul 2013
abandoned	M4C	9	126.3	Jul 2011	1.21271	0			-0.285242	0.360291	-0.364576	abandoned	H10C	Jul 2016
abandoned	M5C	12	119	Jul 2011	1.52358	0			-0.392801	0.317776	0.305946	abandoned	H1C	Jul 2016
abandoned	M6C	12	185.5	Jul 2011	1.16528	0			-0.859405	-0.172393	-0.00384029	abandoned	H2C	Jul 2016
abandoned	M7C	11	187.5	Jul 2011	1.08939	0			-1.03604	0.455353	0.0289314	abandoned	H3C	Jul 2016
abandoned	M8C	7	268.6	Jul 2011	1.04254	0			-0.506732	0.726934	0.0524888	abandoned	H4C	Jul 2016
abandoned	M9C	13	204.5	Jul 2011	1.61481	0			-0.339453	0.19003	-0.248553	abandoned	H5C	Jul 2016
abandoned	M10C	15	266.6	Jul 2012	1.95109	0.339972			-2.18726	0.764359	-0.300416	abandoned	H6C	Jul 2016
abandoned	M1C	14	227.6	Jul 2012	1.26792	0.240301			-0.378774	0.00868237	0.794626	abandoned	H7C	Jul 2016
abandoned	M2C	16	195.2	Jul 2012	2.2464	0.796075			-0.686924	-0.104664	0.972153	abandoned	H8C	Jul 2016
abandoned	M3C	19	130.4	Jul 2012	2.44837	0.627492			0.164374	0.660168	0.386526	abandoned	H9C	Jul 2016
abandoned	M4C	14	164.7	Jul 2012	1.90846	0.603947			-0.183858	-0.190164	-0.335648	abandoned	H10C	Jul 2017
abandoned	M5C	18	102.5	Jul 2012	2.23038	0.732845			-0.484977	0.391522	0.387996	abandoned	H1C	Jul 2017
abandoned	M6C	16	180.9	Jul 2012	2.33892	0.889067			-0.867247	-0.148377	-0.0867165	abandoned	H2C	Jul 2017
abandoned	M7C	12	468.3	Jul 2012	1.93797	0.309995			-1.14939	0.296711	0.0370417	abandoned	H3C	Jul 2017
abandoned	M8C	9	157.1	Jul 2012	1.61373	0.119995			-0.453384	0.699577	0.220582	abandoned	H4C	Jul 2017
abandoned	M9C	18	385.4	Jul 2012	2.53024	0.389995			-0.912828	-0.0242902	-0.462658	abandoned	H5C	Jul 2017
abandoned	M10C	11	289	Jul 2013	2.09039	0.539971			-2.50551	0.485521	-0.814148	abandoned	H6C	Jul 2017
abandoned	M1C	13	206.3	Jul 2013	2.12948	0.399564			-0.150059	0.0697505	0.59119	abandoned	H7C	Jul 2017
abandoned	M2C	8	143.2	Jul 2013	1.41712	0.610029			-0.589782	-0.546974	1.03597	abandoned	H8C	Jul 2017
abandoned	M3C	15	253	Jul 2013	1.87865	0.676654			0.357221	0.828125	0.325052	abandoned	H9C	Jul 2017
abandoned	M4C	9	206.8	Jul 2013	1.40845	0.666667			-0.256407	-0.53279	-0.477788	abandoned	H10C	Jul 2018
abandoned	M5C	17	252.9	Jul 2013	2.17497	0.669975			-1.66661	-0.152997	-0.645165	abandoned	H1C	Jul 2018
abandoned	M6C	13	266.5	Jul 2013	2.23789	0.68655			-0.707969	-0.45622	-0.154868	abandoned	H2C	Jul 2018
abandoned	M7C	15	299.4	Jul 2013	2.19896	0.194069			-2.00433	1.1625	-0.702331	abandoned	H3C	Jul 2018
abandoned	M8C	10	348.3	Jul 2013	2.01381	0.325007			-0.503631	-0.129461	0.34332	abandoned	H4C	Jul 2018
abandoned	M9C	16	371.1	Jul 2013	2.19309	0.4481			-0.671001	0.175942	-0.383258	abandoned	H5C	Jul 2018
abandoned	M10C	9	216.6	Jul 2016	1.83253	0.5148			-2.14842	0.77263	-0.417052	abandoned	H6C	Jul 2018
abandoned	M1C	12	136.8	Jul 2016	2.09508	0.408333			-0.0782384	0.457785	0.737228	abandoned	H7C	Jul 2018
abandoned	M2C	6	144.5	Jul 2016	1.51876	0.259257			-0.713965	-0.407862	1.45515	abandoned	H8C	Jul 2018
abandoned	M3C	8	93.2	Jul 2016	1.95601	0.45			0.187322	1.085	0.527555	abandoned	H9C	Jul 2018
abandoned	M4C	11	183.5	Jul 2016	1.88367	0.556863			-0.148348	-0.524004	-0.33319	abandoned	H10C	Jul 2019
abandoned	M5C	8	258	Jul 2016	1.71944	0.631899			-1.7846	-0.12515	-0.791022	abandoned	H1C	Jul 2019
abandoned	M6C	6	208.3	Jul 2016	1.43647	0.552148			-0.806343	-0.391297	-0.184246	abandoned	H2C	Jul 2019
abandoned	M7C	7	120	Jul 2016	1.85004	0.473706			-1.24585	0.614544	-0.0780906	abandoned	H3C	Jul 2019
abandoned	M8C	5	262.8	Jul 2016	0.915551	0.119749			-1.03186	0.312429	0.0739981	abandoned	H4C	Jul 2019
abandoned	M9C	9	118.9	Jul 2016	1.87902	0.27554			-0.786851	0.128652	-0.53377	abandoned	H5C	Jul 2019
abandoned	M10C	5	146.9	Jul 2017	0.953662	0.0697073			-2.48143	0.279607	-0.674806	abandoned	H6C	Jul 2019
abandoned	M1C	9	426.4	Jul 2017	1.61277	0.161894			-0.0203392	0.459055	0.762814	abandoned	H7C	Jul 2019
abandoned	M2C	6	298.2	Jul 2017	1.06745	0.395124			-0.748442	-0.891113	1.24724	abandoned	H8C	Jul 2019
abandoned	M3C	7	117.2	Jul 2017	1.52439	0.139078			-1.56551	0.0528675	1.28304	abandoned	H9C	Jul 2019
abandoned	M4C	7	313	Jul 2017	0.899656	0.952684			0.882357	-0.0344256	-0.441897	abandoned	M10C	Jul 2007
abandoned	M5C	8	52.4	Jul 2017	0.856609	0.205837			0.860357	0.115369	-0.607875	abandoned	M1C	Jul 2007
abandoned	M6C	7	142.5	Jul 2017	1.53072	0.588632			0.902197	0.303125	-0.520592	abandoned	M2C	Jul 2007
abandoned	M7C	6	159.1	Jul 2017	1.50622	0.189138			1.07861	0.298138	-0.40794	abandoned	M3C	Jul 2007
abandoned	M8C	6	500.8	Jul 2017	0.617672	0.0464058			1.07985	0.283906	-0.32492	abandoned	M4C	Jul 2007
abandoned	M9C	7	259.1	Jul 2017	0.989293	0.05577			1.15458	0.444019	-0.53445	abandoned	M5C	Jul 2007
abandoned	M10C	8	62.7	Jul 2018	1.62664	0.595375			0.921024	0.0265032	-0.779823	abandoned	M6C	Jul 2007
abandoned	M1C	5	413.3	Jul 2018	1.17122	0			0.92032	0.0930886	-0.429201	abandoned	M7C	Jul 2007
abandoned	M2C	6	126.1	Jul 2018	1.33704	0.382078			0.914656	0.134655	-0.128196	abandoned	M8C	Jul 2007
abandoned	M3C	8	105	Jul 2018	1.09276	0.131714			0.836409	0.0572983	-0.143966	abandoned	M9C	Jul 2007
abandoned	M4C	6	156.6	Jul 2018	1.17493	0.829566			0.703996	-0.0604482	-0.210447	abandoned	M10C	Jul 2008
abandoned	M5C	7	93.3	Jul 2018	1.30934	0.496034			0.514297	-0.0652056	-0.532278	abandoned	M1C	Jul 2008
abandoned	M6C	4	65.2	Jul 2018	0.989607	0.0395706			1.07884	0.310061	-0.119317	abandoned	M2C	Jul 2008
abandoned	M7C	5	77.8	Jul 2018	0.887641	0.0719702			0.823056	0.347499	-0.222388	abandoned	M3C	Jul 2008
abandoned	M8C	5	446.5	Jul 2018	1.26426	0.57075			0.760555	0.305237	-0.109802	abandoned	M4C	Jul 2008
abandoned	M9C	7	174.3	Jul 2018	0.500214	0.0613849			1.00988	0.322049	-0.533579	abandoned	M5C	Jul 2008
abandoned	M10C	7	172.6	Jul 2019	1.52173	0.627115			0.62002	0.0378789	-0.828693	abandoned	M6C	Jul 2008
abandoned	M1C	5	347.1	Jul 2019	1.29776	0			0.861717	0.182695	0.0341886	abandoned	M7C	Jul 2008
abandoned	M2C	4	368.9	Jul 2019	0.885907	0.607465			0.736418	0.0619072	-0.340402	abandoned	M8C	Jul 2008
abandoned	M3C	6	134.3	Jul 2019	1.42193	0.0697692			1.08265	0.43667	0.284465	abandoned	M9C	Jul 2008
abandoned	M4C	4	260.6	Jul 2019	0.628432	0.83561			0.381939	-0.214606	-0.485685	abandoned	M10C	Jul 2009
abandoned	M5C	5	306.5	Jul 2019	1.20034	0.111126			0.114567	-0.254185	-0.397129	abandoned	M1C	Jul 2009
abandoned	M6C	4	235	Jul 2019	1.28605	0.250011			0.755112	0.346068	-0.00638199	abandoned	M2C	Jul 2009
abandoned	M7C	4	220.7	Jul 2019	0.925794	0.0662438			0.476306	0.200171	-0.369008	abandoned	M3C	Jul 2009
abandoned	M8C	5	1209.1	Jul 2019	0.982573	0.696198			0.601275	0.27821	0.286509	abandoned	M4C	Jul 2009
abandoned	M9C	6	493.6	Jul 2019	0.835732	0.869571			0.94589	0.283273	-0.572441	abandoned	M5C	Jul 2009
abandoned	S10C	19	78.7	Jul 2007	2.49693	0			0.831919	0.104934	-0.51837	abandoned	M6C	Jul 2009
abandoned	S1C	28	102.6	Jul 2007	2.10188	0			0.581831	0.091709	0.385833	abandoned	M7C	Jul 2009
abandoned	S2C	24	75.3	Jul 2007	2.39801	0			0.479441	-0.0196988	-0.474803	abandoned	M8C	Jul 2009
abandoned	S3C	26	50.5	Jul 2007	1.72552	0			0.785687	0.39972	0.346817	abandoned	M9C	Jul 2009
abandoned	S4C	26	99.1	Jul 2007	2.12156	0			0.292011	-0.272049	-0.523928	abandoned	M10C	Jul 2010
abandoned	S5C	19	82.6	Jul 2007	2.1755	0			0.387074	-0.0642231	-0.382719	abandoned	M1C	Jul 2010
abandoned	S6C	27	66.3	Jul 2007	2.06721	0			0.519873	0.18395	-0.36931	abandoned	M2C	Jul 2010
abandoned	S7C	26	124.5	Jul 2007	2.01161	0			0.480719	0.258249	-0.0287422	abandoned	M3C	Jul 2010
abandoned	S8C	28	131	Jul 2007	2.27028	0			0.0153671	-0.0263419	-0.609615	abandoned	M4C	Jul 2010
abandoned	S9C	22	122.8	Jul 2007	2.415	0			0.694235	-0.00942381	-0.332673	abandoned	M5C	Jul 2010
abandoned	S10C	19	258.4	Jul 2008	1.70247	0			0.725229	0.372645	-0.0446284	abandoned	M6C	Jul 2010
abandoned	S1C	15	291	Jul 2008	1.57206	0			0.582692	0.130009	0.407656	abandoned	M7C	Jul 2010
abandoned	S2C	16	225.6	Jul 2008	1.701	0			0.29783	-0.162396	-0.406611	abandoned	M8C	Jul 2010
abandoned	S3C	21	136.7	Jul 2008	1.88076	0			0.588014	0.24318	0.172285	abandoned	M9C	Jul 2010
abandoned	S4C	19	242.7	Jul 2008	2.16425	0			0.160249	-0.457775	-0.576441	abandoned	M10C	Jul 2011
abandoned	S5C	15	308.2	Jul 2008	1.94019	0			-0.0842742	-0.420318	-0.490877	abandoned	M1C	Jul 2011
abandoned	S6C	17	226.8	Jul 2008	1.4195	0			0.149628	-0.0058495	-0.356663	abandoned	M2C	Jul 2011
abandoned	S7C	15	443.2	Jul 2008	1.59747	0			0.116722	-0.028107	-0.293763	abandoned	M3C	Jul 2011
abandoned	S8C	15	222.8	Jul 2008	1.51464	0			0.286971	0.225597	-0.0380126	abandoned	M4C	Jul 2011
abandoned	S9C	21	281.6	Jul 2008	2.0045	0			0.814512	-0.00842795	-0.2566	abandoned	M5C	Jul 2011
abandoned	S10C	16	215.8	Jul 2009	1.74192	0			0.618998	0.337134	0.749823	abandoned	M6C	Jul 2011
abandoned	S1C	11	263.5	Jul 2009	1.8162	0			0.462722	-0.013283	0.596325	abandoned	M7C	Jul 2011
abandoned	S2C	9	106.4	Jul 2009	1.52962	0			0.124003	-0.362397	-0.391198	abandoned	M8C	Jul 2011
abandoned	S3C	14	89.2	Jul 2009	1.87667	0			0.32082	-0.0354783	0.271109	abandoned	M9C	Jul 2011
abandoned	S4C	17	224.3	Jul 2009	1.8788	0			-0.408834	0.200483	-0.359887	abandoned	M10C	Jul 2012
abandoned	S5C	13	120.1	Jul 2009	1.90927	0			-0.649235	0.60194	-0.0868653	abandoned	M1C	Jul 2012
abandoned	S6C	6	241.4	Jul 2009	0.641758	0			-0.627757	1.4948	-0.423554	abandoned	M2C	Jul 2012
abandoned	S7C	15	234.4	Jul 2009	1.80534	0			-0.633421	0.862349	-0.263643	abandoned	M3C	Jul 2012
abandoned	S8C	9	237.6	Jul 2009	1.91972	0			-0.7735	0.986759	-0.355346	abandoned	M4C	Jul 2012
abandoned	S9C	16	502.7	Jul 2009	1.80046	0			-0.616867	1.03698	-0.149604	abandoned	M5C	Jul 2012
abandoned	S10C	15	214.7	Jul 2010	1.94776	0			-0.683171	1.19505	-0.129104	abandoned	M6C	Jul 2012
abandoned	S1C	8	214.2	Jul 2010	1.56433	0			-0.517804	0.151648	-0.563131	abandoned	M7C	Jul 2012
abandoned	S2C	10	183.2	Jul 2010	1.36663	0			-0.357264	0.138535	-0.300541	abandoned	M8C	Jul 2012
abandoned	S3C	8	201.8	Jul 2010	1.32575	0			-0.624545	0.367265	-0.224378	abandoned	M9C	Jul 2012
abandoned	S4C	17	149.2	Jul 2010	1.98842	0			-0.50483	0.0279727	-0.204876	abandoned	M10C	Jul 2013
abandoned	S5C	13	209.7	Jul 2010	1.68868	0			-0.8473	0.411457	-0.158334	abandoned	M1C	Jul 2013
abandoned	S6C	10	178.1	Jul 2010	1.04015	0			-0.219858	1.07564	-0.368891	abandoned	M2C	Jul 2013
abandoned	S7C	14	290.2	Jul 2010	1.72257	0			-0.481602	0.703624	-0.225268	abandoned	M3C	Jul 2013
abandoned	S8C	11	265.6	Jul 2010	1.30999	0			-0.296616	0.811948	-0.199318	abandoned	M4C	Jul 2013
abandoned	S9C	13	366.5	Jul 2010	1.00266	0			-0.345402	0.806235	0.106032	abandoned	M5C	Jul 2013
abandoned	S10C	14	153.5	Jul 2011	1.92956	0			-0.367258	0.901252	-0.0656925	abandoned	M6C	Jul 2013
abandoned	S1C	9	81.9	Jul 2011	1.21782	0			-0.299151	0.548438	-0.238545	abandoned	M7C	Jul 2013
abandoned	S2C	7	199.2	Jul 2011	1.09245	0			-0.270053	0.266877	-0.203427	abandoned	M8C	Jul 2013
abandoned	S3C	9	264.1	Jul 2011	0.970237	0			-0.716387	-0.049497	-0.18987	abandoned	M9C	Jul 2013
abandoned	S4C	13	189.1	Jul 2011	1.91859	0			-0.820435	-0.22826	0.145467	abandoned	M10C	Jul 2016
abandoned	S5C	11	224.9	Jul 2011	1.16265	0			-0.67126	0.281033	0.0540922	abandoned	M1C	Jul 2016
abandoned	S6C	8	133.2	Jul 2011	1.24386	0			-0.469722	0.874989	-0.283501	abandoned	M2C	Jul 2016
abandoned	S7C	13	407.6	Jul 2011	1.21714	0			-0.526607	0.307508	-0.091844	abandoned	M3C	Jul 2016
abandoned	S8C	9	182.6	Jul 2011	1.17207	0			-0.0873072	0.313964	-0.0293549	abandoned	M4C	Jul 2016
abandoned	S9C	11	502.7	Jul 2011	0.734154	0			-0.433663	0.311864	1.11763	abandoned	M5C	Jul 2016
abandoned	S10C	17	295.7	Jul 2012	2.26677	0.584917			-0.508514	0.479731	0.786756	abandoned	M6C	Jul 2016
abandoned	S1C	19	247.7	Jul 2012	2.37463	0.895542			-0.697009	-0.062659	-0.183985	abandoned	M7C	Jul 2016
abandoned	S2C	14	252	Jul 2012	2.31496	0.851407			-0.355098	-0.805934	-0.222776	abandoned	M8C	Jul 2016
abandoned	S3C	10	73.5	Jul 2012	1.65813	0.580035			-0.735232	-0.365042	0.0768134	abandoned	M9C	Jul 2016
abandoned	S4C	13	444.5	Jul 2012	2.14934	0.58823			-0.761184	-0.515268	0.016502	abandoned	M10C	Jul 2017
abandoned	S5C	16	228.7	Jul 2012	2.11747	0.485153			-0.639738	0.0264262	-0.0825736	abandoned	M1C	Jul 2017
abandoned	S6C	19	158.3	Jul 2012	2.44103	0.856286			-0.226033	0.768109	-0.274914	abandoned	M2C	Jul 2017
abandoned	S7C	15	472.1	Jul 2012	2.2665	0.544557			-0.2586	0.149985	-0.236741	abandoned	M3C	Jul 2017
abandoned	S8C	19	202.9	Jul 2012	2.39495	0.584171			-1.0723	0.539792	-0.298223	abandoned	M4C	Jul 2017
abandoned	S9C	15	263.5	Jul 2012	1.81675	0.375892			-0.505231	-0.136312	0.890727	abandoned	M5C	Jul 2017
abandoned	S10C	9	300.8	Jul 2013	1.81489	0.480537			-0.573819	0.416296	0.710178	abandoned	M6C	Jul 2017
abandoned	S1C	19	299	Jul 2013	2.44447	0.646764			-0.648483	-0.0422049	-0.337624	abandoned	M7C	Jul 2017
abandoned	S2C	10	111.5	Jul 2013	1.58084	0.770052			-0.533868	-0.913895	-0.317043	abandoned	M8C	Jul 2017
abandoned	S3C	10	398.4	Jul 2013	1.83583	0.640001			-0.707912	-0.34586	-0.485834	abandoned	M9C	Jul 2017
abandoned	S4C	10	415.4	Jul 2013	1.85399	0.417914			-0.948688	-0.519686	0.103526	abandoned	M10C	Jul 2018
abandoned	S5C	15	325.1	Jul 2013	2.23904	0.616925			-0.268088	-0.592763	-0.266928	abandoned	M1C	Jul 2018
abandoned	S6C	16	282.6	Jul 2013	2.4184	0.599427			-0.244806	0.70485	-0.352078	abandoned	M2C	Jul 2018
abandoned	S7C	13	249.4	Jul 2013	2.24898	0.450018			-0.542289	0.206933	-0.197638	abandoned	M3C	Jul 2018
abandoned	S8C	18	541.2	Jul 2013	2.28818	0.278597			-0.900595	0.449338	-0.283851	abandoned	M4C	Jul 2018
abandoned	S9C	16	390.1	Jul 2013	2.25694	0.427425			-0.603612	0.265797	0.56727	abandoned	M5C	Jul 2018
abandoned	S10C	9	175.1	Jul 2016	1.6867	0.579007			-0.227164	-0.131524	0.681888	abandoned	M6C	Jul 2018
abandoned	S1C	11	104.2	Jul 2016	2.24518	0.5			-0.412281	-0.299713	-0.607982	abandoned	M7C	Jul 2018
abandoned	S2C	5	128.5	Jul 2016	1.50479	0.6			-0.746135	-1.27746	0.200862	abandoned	M8C	Jul 2018
abandoned	S3C	8	46	Jul 2016	1.687	0.630732			-0.831619	-0.779715	-0.403568	abandoned	M9C	Jul 2018
abandoned	S4C	5	457.9	Jul 2016	0.860247	0.166674			-0.765906	-0.564034	0.08644	abandoned	M10C	Jul 2019
abandoned	S5C	5	275.1	Jul 2016	0.90993	0.320999			-0.271489	-0.544195	-0.280635	abandoned	M1C	Jul 2019
abandoned	S6C	9	120.7	Jul 2016	1.849	0.247162			-0.102389	0.0553646	-0.878607	abandoned	M2C	Jul 2019
abandoned	S7C	5	349.5	Jul 2016	1.29315	0.0980286			-0.296643	-0.0157362	-0.141673	abandoned	M3C	Jul 2019
abandoned	S8C	14	43	Jul 2016	2.40277	0.390556			-1.00404	-0.185679	-0.116026	abandoned	M4C	Jul 2019
abandoned	S9C	11	292.8	Jul 2016	2.08682	0.499966			-0.184382	-0.295454	1.06167	abandoned	M5C	Jul 2019

## Sheet: Figure 2
a						b
Row.names	PC1	PC2	soil	rep		Row.names	PC1	PC2	soil	rep
H10B_16S	2.05777	2.29362	grassland	10		H10B_ITS	-2.84811	-1.03126	grassland	10
H10C_16S	-2.5332	-0.883327	abandoned	10		H10C_ITS	2.50588	0.990939	abandoned	10
H1B_16S	2.82016	-0.449236	grassland	1		H1B_ITS	-1.89691	2.0501	grassland	1
H1C_16S	-2.65193	0.331424	abandoned	1		H1C_ITS	2.62928	-0.298138	abandoned	1
H2B_16S	2.47889	1.53673	grassland	2		H2B_ITS	-2.99144	-1.2188	grassland	2
H2C_16S	-2.33185	-2.29491	abandoned	2		H2C_ITS	2.1802	2.56332	abandoned	2
H3B_16S	2.60571	-2.19578	grassland	3		H3B_ITS	-2.18635	2.0891	grassland	3
H3C_16S	-2.38855	2.93661	abandoned	3		H3C_ITS	2.91929	0.811182	abandoned	3
H4B_16S	1.49398	0.820546	grassland	4		H4B_ITS	-2.80239	-0.126922	grassland	4
H4C_16S	-2.3682	3.21895	abandoned	4		H4C_ITS	2.9423	-3.28766	abandoned	4
H5B_16S	2.65244	-3.72128	grassland	5		H5B_ITS	-1.62711	3.37356	grassland	5
H5C_16S	-3.00877	1.55698	abandoned	5		H5C_ITS	3.12885	-2.06802	abandoned	5
H6B_16S	2.06484	0.142012	grassland	6		H6B_ITS	-2.35977	1.8711	grassland	6
H6C_16S	-2.31233	-0.316543	abandoned	6		H6C_ITS	2.55081	-2.63519	abandoned	6
H7B_16S	2.07015	0.288791	grassland	7		H7B_ITS	-2.86784	-0.634747	grassland	7
H7C_16S	-2.12806	3.27739	abandoned	7		H7C_ITS	3.09782	1.04028	abandoned	7
H8B_16S	2.55213	-0.12897	grassland	8		H8B_ITS	-3.00601	-0.708691	grassland	8
H8C_16S	-1.84633	-2.30081	abandoned	8		H8C_ITS	2.10313	2.46433	abandoned	8
H9B_16S	2.2619	-1.95851	grassland	9		H9B_ITS	-2.32528	1.38079	grassland	9
H9C_16S	-1.6301	-2.81023	abandoned	9		H9C_ITS	2.20182	3.41552	abandoned	9
M10B_16S	2.26761	-1.57721	grassland	10		M10B_ITS	-1.86937	3.25106	grassland	10
M10C_16S	-2.15729	-6.79044	abandoned	10		M10C_ITS	0.172727	5.31034	abandoned	10
M1B_16S	1.98477	2.78741	grassland	1		M1B_ITS	-2.36327	-4.40306	grassland	1
M1C_16S	-2.61266	0.0171858	abandoned	1		M1C_ITS	2.58513	-1.80065	abandoned	1
M2B_16S	2.30152	-0.101221	grassland	2		M2B_ITS	-2.68855	-3.07361	grassland	2
M2C_16S	-1.87477	1.24092	abandoned	2		M2C_ITS	2.42693	-5.05235	abandoned	2
M3B_16S	2.46899	0.869427	grassland	3		M3B_ITS	-2.69426	1.14175	grassland	3
M3C_16S	-2.35859	1.6584	abandoned	3		M3C_ITS	3.37943	-2.01145	abandoned	3
M4B_16S	2.33897	1.36735	grassland	4		M4B_ITS	-2.14073	-1.06167	grassland	4
M4C_16S	-2.73131	4.02409	abandoned	4		M4C_ITS	2.66965	-6.10673	abandoned	4
M5B_16S	2.36428	-0.981164	grassland	5		M5B_ITS	-2.61482	-1.00387	grassland	5
M5C_16S	-1.97148	0.518473	abandoned	5		M5C_ITS	2.93967	0.262762	abandoned	5
M6B_16S	2.34892	1.19075	grassland	6		M6B_ITS	-2.65326	-2.69642	grassland	6
M6C_16S	-2.28156	2.72794	abandoned	6		M6C_ITS	3.28551	-4.08582	abandoned	6
M7B_16S	2.77731	0.585481	grassland	7		M7B_ITS	-3.03542	-2.56461	grassland	7
M7C_16S	-1.97641	1.07506	abandoned	7		M7C_ITS	3.00652	0.244913	abandoned	7
M8B_16S	2.52695	0.641178	grassland	8		M8B_ITS	-2.52813	-4.2632	grassland	8
M8C_16S	-2.09546	-3.12241	abandoned	8		M8C_ITS	1.91522	2.7896	abandoned	8
M9B_16S	2.10036	1.51575	grassland	9		M9B_ITS	-2.47944	-0.27161	grassland	9
M9C_16S	-2.20563	0.160832	abandoned	9		M9C_ITS	2.28683	3.08485	abandoned	9
S10B_16S	2.52936	0.640742	grassland	10		S10B_ITS	-2.30137	-2.7451	grassland	10
S10C_16S	-2.15869	-0.03099	abandoned	10		S10C_ITS	2.70446	2.70082	abandoned	10
S1B_16S	2.2838	2.27621	grassland	1		S1B_ITS	-2.49488	-1.31938	grassland	1
S1C_16S	-2.03586	-2.2208	abandoned	1		S1C_ITS	2.5052	-1.33722	abandoned	1
S2B_16S	1.8601	1.49336	grassland	2		S2B_ITS	-2.31851	-2.22262	grassland	2
S2C_16S	-2.0233	0.777229	abandoned	2		S2C_ITS	2.58343	1.64837	abandoned	2
S3B_16S	1.40072	0.577037	grassland	3		S3B_ITS	-2.29144	-0.30207	grassland	3
S3C_16S	-2.23535	3.91105	abandoned	3		S3C_ITS	3.16655	-0.0553029	abandoned	3
S4B_16S	2.26503	1.0665	grassland	4		S4B_ITS	-2.4064	1.64899	grassland	4
S4C_16S	-2.12358	-0.714339	abandoned	4		S4C_ITS	2.19934	3.31444	abandoned	4
S5B_16S	2.32994	-1.05001	grassland	5		S5B_ITS	-2.37902	2.0461	grassland	5
S5C_16S	-2.71124	-0.187452	abandoned	5		S5C_ITS	2.91105	-0.670361	abandoned	5
S6B_16S	1.89606	-3.70955	grassland	6		S6B_ITS	-1.94633	4.26064	grassland	6
S6C_16S	-2.1372	3.43622	abandoned	6		S6C_ITS	3.07839	-1.12602	abandoned	6
S7B_16S	2.43206	-1.12542	grassland	7		S7B_ITS	-2.34388	-0.295394	grassland	7
S7C_16S	-2.48194	-3.0982	abandoned	7		S7C_ITS	1.51083	2.84626	abandoned	7
S8B_16S	1.74736	-1.16047	grassland	8		S8B_ITS	-2.36203	1.30198	grassland	8
S8C_16S	-2.35315	-1.54478	abandoned	8		S8C_ITS	1.98943	-1.73587	abandoned	8
S9B_16S	2.19728	0.655956	grassland	9		S9B_ITS	-2.52343	-0.0315344	grassland	9
S9C_16S	-1.75459	-7.14356	abandoned	9		S9C_ITS	-0.22996	4.34224	abandoned	9

## Sheet: Figure 3
a
	16S 1	16S 2	16S 3	16S 4	16S 5	16S 6	16S 7	16S 8	16S 9	ITS 1	ITS 2	ITS 3	ITS 4	ITS 5	ITS 6	ITS 7	ITS 8	ITS 9	ITS 10	ITS 11	ITS 12	ITS 13	ITS 14	ITS 15	ITS 16	ITS 17	ITS 18	ITS 19	ITS 20	ITS 21
16S 1	NA	0	0	-0.647267	0	0	0	0	0	0	0	0	0	0	0	0	0	0	0	0	0	0	0	0	0	0	0	0	0	0
16S 2	0	NA	0	0	0	0	0	0	0	0	0	0	0	0	0	0	0	0	0	0	0	0	0	0	0	0	0	0	0	0
16S 3	0	0	NA	0	-0.430373	-0.456205	0	0	0	0	0	0	0	0	0.340608	0	0	0	0	0	0	0	0	0	0	0	0	0	0	0
16S 4	-0.653183	0	0	NA	0	0	0	0	0	0	0	0	0	0	0	0	0	0	0	0	0	0	0	0	0.283191	0	0	0	0	0
16S 5	0	0	-0.430373	0	NA	0	0	0	0	0	0	0	0	0	-0.408243	0	0	0.41976	0	0	0	0.326829	0	0	0	0	0	0	0	0
16S 6	0	0	-0.442739	0	0	NA	0	0	0	0	0	0	0	0	0	0	0	0	0	0	0	0	0	0	0	0	0	0	0	0
16S 7	0	0	0	0	0	0	NA	0	0	0	0	0	-0.274233	0.537662	0	0	0	-0.443591	0	0	0	0	0	0.251676	0	0	0	0	0	0
16S 8	0	0	0	0	0	0	0	NA	0	0	0	0	0	0	0	0	0	0	0	0	0	0	0	0	0	0	0	0	0	0
16S 9	0	0	0	0	0	0	0	0	NA	0	0	0	0	0	0	0	0	0	0	0	0	0	0	0	0	0	0	0	0	0
ITS 1	0	0	0	0	0	0	0	0	0	NA	0	0	0	0	0	0	0	0	0	0	0	0	0	0	0	0	0	0	0	0
ITS 2	0	0	0	0	0	0	0	0	0	0	NA	0	0	0	0	0	0	0	0	0	0	0	0	0	0	0	0	0	0	0
ITS 3	0	0	0	0	0	0	0	0	0	0	0	NA	0	0	0	0.312907	0	0	0	0	0	0	0	0	0	0	0	0	0	0
ITS 4	0	0	0	0	0	0	-0.274233	0	0	0	-0.256082	0	NA	-0.260569	0	0	0	0	0	0	0	0	0	0	0	0	0	-0.297816	0	0
ITS 5	0	0	0	0	0	0	0.504772	0	0	0	0	0	-0.234338	NA	0	0	0	-0.319302	0	0	0	0	0	0	0.364522	0	0	0	0	0
ITS 6	0	0	0.305323	0	-0.370266	0	0	0	0	0	0	0	0	0	NA	0	0	-0.331804	0	0	0	0	0	0	0	0	0	0	0	0
ITS 7	0	0	0	0	0	0	0	0	0	0	0	0.312907	0	0	0	NA	0	0	0	0	0	0	0	0	0	0	0	0	0	0
ITS 8	0	0	0	0	0	0	0	0	0	0	0	0	0	0	0	0	NA	0	0	0	0	0	0	0	0	0	0	0	0	0
ITS 9	0	0	0	0	0.412349	0	-0.443591	0	0	0	0	0	0	-0.343746	-0.361025	0	0	NA	0	0	0	0	0	0	0	0	0	0	0	0
ITS 10	0	0	0	0	0	0	0	0	0	0	0	0	0	0	0	0	0	0	NA	0	0	0	0	0	0	0	0	0	0	0
ITS 11	0	0	0	0	0	0	0	0	0	0	0	0	0	0	0	0	0	0	0	NA	0	0	0	0	0	0	0	0	0	0
ITS 12	0	0	0	0	0	0	0	0	0	0	0	0	0	0	0	0	0	0	0	0	NA	0	0	0	0	0	0	0	0	0
ITS 13	0	0	0	0	0.326838	0	0	0	0	0	0	0	0	0	0	0	0	0	0	0	0	NA	0	0	0	0	0	0	0	0
ITS 14	0	0	0	0	0	0	0	0	0	0	0	0	0	0	0	0	0	0	0	0	0	0	NA	0	0	0	0	0	0	0
ITS 15	0	0	0	0	0	0	0	0	0	0	0	0	0	0	0	0	0	0	0	0	0	0	0	NA	0	0	0	0	0	0
ITS 16	0	0	0	0.266712	0	0	0	0	0	0	0	0	0	0.364522	0	0	0	0	0	0	0	0	0	0	NA	0	0	0	0	0
ITS 17	0	0	0	0	0	0	0	0	0	0	0	0	0	0	0	0	0	0	0	0	0	0	0	0	0	NA	0	0	0	0
ITS 18	0	0	0	0	0	0	0	0	0	0	0	0	0	0	0	0	0	0	0	0	0	0	0	0	0	0	NA	0	0	0
ITS 19	0	0	0	0	0	0	0	0	0	0	0	0	-0.297816	0	0	0	0	0	0	0	0	0	0	0	0	0	0	NA	0	0
ITS 20	0	0	0	0	0	0	0	0	0	0	0	0	0	0	0	0	0	0	0	0	0	0	0	0	0	0	0	0	NA	0
ITS 21	0	0	0	0	0	0	0	0	0	0	0	0	0	0	0	0	0	0	0	0	0	0	0	0	0	0	0	0	0	NA
b
	16S 1	16S 2	16S 3	16S 4	16S 5	16S 6	16S 7	16S 8	16S 9	16S 10	ITS 1	ITS 2	ITS 3	ITS 4	ITS 5	ITS 6	ITS 7	ITS 8	ITS 9	ITS 10	ITS 11	ITS 12	ITS 13	ITS 14	ITS 15	ITS 16	ITS 17	ITS 18
16S 1	NA	0	-0.393867	0	0	0	0	0	0	0	0	0.447792	-0.429223	0	0	0	0	0	0	0	0	0	0	-0.321404	0	-0.350231	0	0
16S 2	0	NA	-0.259298	0	0	0	0	0	0	0	-0.441867	0	0	0	0	0	0	0	0	0	0	0	0	0	0	0	0	0
16S 3	-0.393867	-0.259298	NA	0	0	0	0	0	0	0	0.380056	-0.425924	0	0	0	-0.348395	0	0	0	0	0	0	0	0	0	0.332056	0	0
16S 4	0	0	0	NA	0	0	0	0	0	0	0	0	0	0	0	0	0	0	0	0	0	0	0	0	0	0	0	0
16S 5	0	0	0	0	NA	0	0	0	0	0	0	0	0	0	0	0	0	0	0	0	0	0	0	0	0	0	0	0
16S 6	0	0	0	0	0	NA	0	0	0	0	0	0	0	0	0	0	0	0	0	0	0	0	0	0	0	0	0	0
16S 7	0	0	0	0	0	0	NA	0	0	0	0	0	0	0	0	0	0	0	0	0	0	0	0	0	0	0	0	0
16S 8	0	0	0	0	0	0	0	NA	0	0	0	0	0	0	0	0	0	0	0	0	0	0	0	0	0	0	0	0
16S 9	0	0	0	0	0	0	0	0	NA	0	0	0	0	0	0	0	0	0	0	0	0	0	0	0	0	0	0	0
16S 10	0	0	0	0	0	0	0	0	0	NA	0	0	0	0	0	0	0	0	0	0	0	0	0	0	0	0	0	0
ITS 1	0	-0.441497	0.37934	0	0	0	0	0	0	0	NA	0	0	0	0	0	0	0	0	0	0	0	0	0	0	0	0	0
ITS 2	0.447792	0	-0.425924	0	0	0	0	0	0	0	0	NA	-0.37737	0	0	0	0	0	0	0	0	0	0	-0.334927	0	-0.308068	0	0
ITS 3	-0.41126	0	0	0	0	0	0	0	0	0	0	-0.374667	NA	0	0	0	0	0	0	0	0	0	0	0.722893	0	0.384646	0	0
ITS 4	0	0	0	0.226996	0	0	0	0	0	0	0	0	0	NA	0	0	0	0	0	0	0	0	0	0	0	0	0	0
ITS 5	0	0	0	0	0	0	0	0	0	0	0	0	0	0	NA	0	0	0	0	0	0	0	0	0	0	0	0	0
ITS 6	0	0	-0.328169	0	0	0	0	0	0	0	0	0	0	0	0	NA	0	0	0	0	0	0	0	0	0	0	0	0
ITS 7	0	0	0	0	0	0	0	0	0	0	0	0	0	0	0	0	NA	0	0	0	0	0	0	0	0	0	0	0
ITS 8	0	0	0	0	0	0	0	0	0	0	0	0	0	0	0	0	0	NA	0	0	0	0	0	0	0	0	0	0
ITS 9	0	0	0	0	0	0	0	0	0	0	0	0	0	0	0	0	0	0	NA	0	0	0	0	0	0	0	0	0
ITS 10	0	0	0	0	0	0	0	0	0	0	0	0	0	0	0	0	0	0	0	NA	0	0	0	0	0	0	0	0
ITS 11	0	0	0	0	0	0	0	0	0	0	0	0	0	0	0	0	0	0	0	0	NA	0	0	0	0	0	0	0
ITS 12	0	0	0	0	0	0	0	0	0	0	0	0	0	0	0	0	0	0	0	0	0	NA	0	0	0	0	0	0
ITS 13	0	0	0	0	0	0	0	0	0	0	0	0	0	0	0	0	0	0	0	0	0	0	NA	0	0	0	0	0
ITS 14	-0.32116	0	0	0	0	0	0	0	0	0	0	-0.334927	0.722893	0	0	0	0	0	0	0	0	0	0	NA	0	0.29762	0	0
ITS 15	0	0	0	0	0	0	0	0	0	0	0	0	0	0	0	0	0	0	0	0	0	0	0	0	NA	0	0	0
ITS 16	-0.350231	0	0.332056	0	0	0	0	0	0	0	0	-0.308068	0.394749	0	0	0	0	0	0	0	0	0	0	0.29762	0	NA	0	0.305617
ITS 17	0	0	0	0	0	0	0	0	0	0	0	0	0	0	0	0	0	0	0	0	0	0	0	0	0	0	NA	0
ITS 18	0	0	0	0	0	0	0	0	0	0	0	0	0	0	0	0	0	0	0	0	0	0	0	0	0	0.305617	0	NA

## Sheet: Figure 4
code	soil	stability	slope_glm
H10B	grassland	2.81053	0.211874
H10C	abandoned	2.39331	0.790282
H1B	grassland	1.70912	0.695
H1C	abandoned	2.45748	0.937912
H2B	grassland	3.22053	0.173061
H2C	abandoned	3.00541	0.672437
H3B	grassland	1.83218	0.187482
H3C	abandoned	1.32968	0.856229
H4B	grassland	2.30312	0.196572
H4C	abandoned	1.33249	0.855551
H5B	grassland	2.34461	0.355264
H5C	abandoned	1.96085	0.727953
H6B	grassland	1.75286	0.19562
H6C	abandoned	1.96012	0.650823
H7B	grassland	3.04726	0.181488
H7C	abandoned	2.26039	0.829419
H8B	grassland	3.41445	0.248672
H8C	abandoned	2.00418	0.771329
H9B	grassland	2.16612	0.47171
H9C	abandoned	1.29084	0.646611
M10B	grassland	2.27551	0.482764
M10C	abandoned	2.01031	0.227254
M1B	grassland	2.84487	-0.264469
M1C	abandoned	1.99633	0.771082
M2B	grassland	1.74657	0.0309003
M2C	abandoned	1.83362	0.807134
M3B	grassland	2.5891	0.65648
M3C	abandoned	2.05686	0.850788
M4B	grassland	2.81439	0.383435
M4C	abandoned	2.46012	0.748073
M5B	grassland	2.12277	0.259028
M5C	abandoned	1.6822	0.487225
M6B	grassland	1.20354	-0.0258202
M6C	abandoned	1.80989	0.85233
M7B	grassland	4.0065	-0.372799
M7C	abandoned	2.1004	0.69624
M8B	grassland	5.63179	-0.0634467
M8C	abandoned	1.37551	0.511828
M9B	grassland	3.20615	0.146562
M9C	abandoned	2.44544	0.683093
S10B	grassland	2.46971	0.116834
S10C	abandoned	2.23231	0.437934
S1B	grassland	3.87134	0.102383
S1C	abandoned	2.19644	0.822119
S2B	grassland	2.4963	-0.0726096
S2C	abandoned	2.15162	0.776192
S3B	grassland	1.6653	0.437942
S3C	abandoned	1.38602	0.817893
S4B	grassland	2.83942	0.655254
S4C	abandoned	2.00282	0.51049
S5B	grassland	1.95515	0.53447
S5C	abandoned	3.10948	0.646141
S6B	grassland	2.01508	0.0906321
S6C	abandoned	2.09398	0.656229
S7B	grassland	5.37547	0.280625
S7C	abandoned	4.48177	0.534177
S8B	grassland	6.11063	0.421224
S8C	abandoned	1.9309	0.483406
S9B	grassland	1.37288	0.496951
S9C	abandoned	2.79785	0.251743

## Sheet: Figure 5
b
soil	pool	plant.para	perc	soil_pool
Natural grassland	Microbial biomass	2019-overall-direct	0	Natural grassland_Microbial biomass
Natural grassland	Microbial biomass	2019-overall-indirect	0	Natural grassland_Microbial biomass
Natural grassland	Microbial biomass	2019-composition-direct	39.65	Natural grassland_Microbial biomass
Natural grassland	Microbial biomass	2019-composition-indirect	0	Natural grassland_Microbial biomass
Natural grassland	Microbial biomass	past-overall-direct	30.15	Natural grassland_Microbial biomass
Natural grassland	Microbial biomass	past-overall-indirect	28.9	Natural grassland_Microbial biomass
Natural grassland	Microbial biomass	past-composition-direct	0	Natural grassland_Microbial biomass
Natural grassland	Microbial biomass	past-composition-indirect	1.27	Natural grassland_Microbial biomass
Abandoned arable	Microbial biomass	2019-overall-direct	43.54	Abandoned arable_Microbial biomass
Abandoned arable	Microbial biomass	2019-overall-indirect	0	Abandoned arable_Microbial biomass
Abandoned arable	Microbial biomass	2019-composition-direct	0	Abandoned arable_Microbial biomass
Abandoned arable	Microbial biomass	2019-composition-indirect	46.33	Abandoned arable_Microbial biomass
Abandoned arable	Microbial biomass	past-overall-direct	0	Abandoned arable_Microbial biomass
Abandoned arable	Microbial biomass	past-overall-indirect	6.2	Abandoned arable_Microbial biomass
Abandoned arable	Microbial biomass	past-composition-direct	0	Abandoned arable_Microbial biomass
Abandoned arable	Microbial biomass	past-composition-indirect	3.94	Abandoned arable_Microbial biomass
Natural grassland	Prokaryote clusters	2019-overall-direct	0	Natural grassland_Prokaryote clusters
Natural grassland	Prokaryote clusters	2019-overall-indirect	1.16	Natural grassland_Prokaryote clusters
Natural grassland	Prokaryote clusters	2019-composition-direct	19.24	Natural grassland_Prokaryote clusters
Natural grassland	Prokaryote clusters	2019-composition-indirect	20.41	Natural grassland_Prokaryote clusters
Natural grassland	Prokaryote clusters	past-overall-direct	4.21	Natural grassland_Prokaryote clusters
Natural grassland	Prokaryote clusters	past-overall-indirect	22.86	Natural grassland_Prokaryote clusters
Natural grassland	Prokaryote clusters	past-composition-direct	32.11	Natural grassland_Prokaryote clusters
Natural grassland	Prokaryote clusters	past-composition-indirect	0	Natural grassland_Prokaryote clusters
Abandoned arable	Prokaryote clusters	2019-overall-direct	35.24	Abandoned arable_Prokaryote clusters
Abandoned arable	Prokaryote clusters	2019-overall-indirect	0	Abandoned arable_Prokaryote clusters
Abandoned arable	Prokaryote clusters	2019-composition-direct	0.27	Abandoned arable_Prokaryote clusters
Abandoned arable	Prokaryote clusters	2019-composition-indirect	24.69	Abandoned arable_Prokaryote clusters
Abandoned arable	Prokaryote clusters	past-overall-direct	10.02	Abandoned arable_Prokaryote clusters
Abandoned arable	Prokaryote clusters	past-overall-indirect	4.24	Abandoned arable_Prokaryote clusters
Abandoned arable	Prokaryote clusters	past-composition-direct	24.33	Abandoned arable_Prokaryote clusters
Abandoned arable	Prokaryote clusters	past-composition-indirect	1.2	Abandoned arable_Prokaryote clusters
Natural grassland	Fungal clusters	2019-overall-direct	13.28	Natural grassland_Fungal clusters
Natural grassland	Fungal clusters	2019-overall-indirect	2.1	Natural grassland_Fungal clusters
Natural grassland	Fungal clusters	2019-composition-direct	23.47	Natural grassland_Fungal clusters
Natural grassland	Fungal clusters	2019-composition-indirect	13.51	Natural grassland_Fungal clusters
Natural grassland	Fungal clusters	past-overall-direct	6.45	Natural grassland_Fungal clusters
Natural grassland	Fungal clusters	past-overall-indirect	21.04	Natural grassland_Fungal clusters
Natural grassland	Fungal clusters	past-composition-direct	20.15	Natural grassland_Fungal clusters
Natural grassland	Fungal clusters	past-composition-indirect	0	Natural grassland_Fungal clusters
Abandoned arable	Fungal clusters	2019-overall-direct	46.11	Abandoned arable_Fungal clusters
Abandoned arable	Fungal clusters	2019-overall-indirect	0	Abandoned arable_Fungal clusters
Abandoned arable	Fungal clusters	2019-composition-direct	2.91	Abandoned arable_Fungal clusters
Abandoned arable	Fungal clusters	2019-composition-indirect	22.47	Abandoned arable_Fungal clusters
Abandoned arable	Fungal clusters	past-overall-direct	7.71	Abandoned arable_Fungal clusters
Abandoned arable	Fungal clusters	past-overall-indirect	3.24	Abandoned arable_Fungal clusters
Abandoned arable	Fungal clusters	past-composition-direct	5.19	Abandoned arable_Fungal clusters
Abandoned arable	Fungal clusters	past-composition-indirect	12.37	Abandoned arable_Fungal clusters

## Sheet: Supp Fig 1
a, b
Plant.species	abbr	scrvar1	scrvar2	scrvar3	sown	mperiod_sp	M.CZ	R.CZ	N.CZ	functional_group
Agrimonia eupatorium	Agreu	1.53384	0.542674	0.553906	yes	2008.39	NA	NA	NA	forb
Agrostis spp	Agrsp	-1.35613	1.67521	1.63498	no	2013.88	NA	NA	NA	grass
Anthylis vulneraria	Antvu	2.47959	-0.173045	0.316958	yes	2007.9	NA	NA	NA	legume
Astragalus cicer	Astci	0.775947	0.188013	1.61605	yes	2010.49	4	8	4	legume
Astragalus glycyphylos	Astgl	1.45151	1.26229	1.7621	yes	2009.25	NA	NA	NA	legume
Brachypodium pinnatum	Brapi	1.54112	0.965739	-0.715409	yes	2009.08	4	7	4	grass
Bromus erectus	Broer	-0.475446	-0.720648	0.60053	yes	2012.58	3	8	4	grass
Bromus hordeaceus	Bromo	-1.50586	0.28042	1.45171	no	2016.65	5	6	5	grass
Bupleurum falcatum	Bupfa	0.860825	0.514086	-0.80022	yes	2008.67	3	8	3	forb
Calamagrostis epigejos	Calep	-1.67509	1.87877	1.71462	no	2015.4	5	6	6	grass
Campanula gentilis	Camge	2.05923	0.28637	-0.456225	yes	2008.42	3	6	3	forb
Campanula glomerata	Camgl	-0.525861	1.19947	-0.780938	yes	2009.44	4	7	4	forb
Carex tomentosa	Carto	-1.13759	0.571118	0.593081	yes	2010.6	6	8	4	sedge
Centaurea jacea	Cenja	1.32621	0.711814	-0.322555	yes	2010	5	6	5	forb
Centaurea scabiosa	Censc	1.9123	0.135302	-0.944245	yes	2008.55	4	8	4	forb
Cerastium holosteoides	Cerho	-1.51816	2.44081	-0.530867	no	2013.11	5	6	6	forb
Cirsium pannonicum	Cirpa	0.715414	1.31743	1.73043	yes	2008.38	4	8	4	forb
Conyza spp	Consp	-1.70499	3.02278	-0.880422	no	2012.03	NA	NA	NA	forb
Coronila varia	Corvr	-1.53542	-0.250111	2.44014	yes	2011.34	NA	NA	NA	legume
Daucus carota	Dauca	-0.844895	1.30481	-1.42433	no	2012.82	4	6	5	forb
Epilobium spp	Episp	-1.63285	3.33333	0.268354	no	2012.07	NA	NA	NA	forb
Erigeron annuus	Erian	-1.56069	1.46587	-0.0481777	no	2014.48	5	6	6	forb
Galeopsis spp	Galsp	-1.38321	2.28932	-0.958417	no	2012.11	NA	NA	NA	forb
Geranium sibiricum	Gersi	-1.66901	1.86183	0.58554	no	2014.32	5	6	6	forb
Helianthemum nummularium	Helgr	2.334	0.0802788	-1.86748	yes	2007.08	NA	NA	NA	forb
Hieracium spp	Hiesp	-1.44962	1.5276	-1.15947	no	2013.3	NA	NA	NA	forb
Hypericum perforatum	Hyppe	-1.1994	-0.436108	-0.940258	no	2013.08	4	6	4	forb
Inula hirta	Inuhi	0.199719	0.868109	1.29787	yes	2008.12	3	8	3	forb
Inula salicina	Inusa	-1.3776	-1.16267	1.93303	yes	2008.81	5	8	4	forb
Lactuca serriola	Lacse	-1.32738	1.769	-0.756221	no	2012.23	4	6	6	forb
Leontodon hispidus	Leohi	-0.591479	0.797581	-0.171232	yes	2011.3	5	6	6	forb
Linum flavum	Linfl	2.09919	0.373885	-0.231749	yes	2007.97	3	8	3	woody
Linum tenuifolium	Linte	2.36182	-0.0109824	0.6269	yes	2007.89	2	8	2	woody
Lotus corniculatus	Lotco	1.49343	0.445854	0.0888433	yes	2010.4	4	7	4	legume
Medicago falcata	Medfa	-0.548307	-1.32666	-0.762597	yes	2011.46	3	8	3	legume
Plantago media	Plame	0.923562	0.702903	-0.969393	yes	2010.12	4	7	4	forb
Poa annua	Poaan	-1.39038	1.86365	-0.983032	no	2012.56	6	6	8	grass
Poa trivialis	Poatr	-1.65284	1.55185	-0.0985226	no	2014.46	7	6	7	grass
Primula veris	Prive	-1.14717	-0.709974	0.445672	yes	2011.87	4	7	4	forb
Prunella grandiflora	Prugr	1.98891	1.02767	1.54649	yes	2008.63	3	8	3	forb
Salvia pratensis	Salpr	2.00667	0.766497	-1.03946	yes	2008.38	3	8	4	forb
Salvia verticilata	Salve	-0.14275	-1.95167	-1.27329	yes	2010.6	NA	NA	NA	forb
Sanquisorba minor	Sanmi	0.609784	-0.00273009	1.27213	yes	2011.54	NA	NA	NA	forb
Scabiosa ochroleuca	Scaoc	1.90779	0.469019	-0.407617	yes	2008.18	3	8	3	forb
Silene vulgaris	Silvu	-1.54172	-2.41532	1.14899	no	2016.34	4	6	4	forb
Solidago canadensis	Solca	-2.52721	-0.245956	-1.9433	no	2015.63	5	6	6	forb
Sonchus spp	Sonsp	-1.52173	2.38007	-0.919627	no	2012.17	NA	NA	NA	forb
Stachys recta	Stare	1.16609	0.465149	-1.00378	yes	2009.57	3	8	3	forb
Tanacetum corymbosum	Tanco	-0.367816	-0.204145	-1.74332	yes	2011.09	4	7	4	forb
Taraxacum sect.	Tarof	-1.52464	1.1613	-0.538008	no	2014.4	NA	NA	NA	forb
Teucrium chamaedrys	Teuch	1.70848	-0.328378	-1.44976	yes	2008.32	3	8	3	forb
Thymus pulegioides	Thypu	2.08142	0.20901	-1.19571	yes	2008.03	4	6	3	woody
Trifolium medium	Trime	-0.251492	0.427866	0.285908	yes	2009.47	4	6	4	legume
Trifolium montanum	Trimo	-0.0815691	0.66452	1.55899	yes	2008.53	3	8	3	legume
Trifolium pratense	Tripr	-1.94248	-1.10107	0.427796	no	2015.98	5	7	6	legume
Trifolium repens	Trire	-1.51698	1.88761	0.798967	no	2012.67	5	6	6	legume
Urtica dioica	Urtdi	-3.68574	1.30306	-2.3659	no	2014.24	6	7	9	forb
Veronica teucrium	Verteu	-0.38056	-0.410314	0.159853	yes	2011.68	3	7	4	forb
Viccia spp	Vicsp	-1.6568	3.18313	-0.716936	no	2012.8	NA	NA	NA	legume

## Sheet: Supp Fig 2
soil	variable	value	label
grassland	soil_pH_KCl	8.02	pH
abandoned	soil_pH_KCl	7.23	pH
grassland	soil_pH_KCl	8.09	pH
abandoned	soil_pH_KCl	7.36	pH
grassland	soil_pH_KCl	8.05	pH
abandoned	soil_pH_KCl	7.35	pH
grassland	soil_pH_KCl	8.05	pH
abandoned	soil_pH_KCl	7.29	pH
grassland	soil_pH_KCl	8	pH
abandoned	soil_pH_KCl	7.55	pH
grassland	soil_pH_KCl	7.94	pH
abandoned	soil_pH_KCl	7.3	pH
grassland	soil_pH_KCl	8.02	pH
abandoned	soil_pH_KCl	7.15	pH
grassland	soil_pH_KCl	8.02	pH
abandoned	soil_pH_KCl	7.37	pH
grassland	soil_pH_KCl	8.01	pH
abandoned	soil_pH_KCl	7.29	pH
grassland	soil_pH_KCl	8.03	pH
abandoned	soil_pH_KCl	7.43	pH
grassland	soil_pH_KCl	7.97	pH
abandoned	soil_pH_KCl	7.26	pH
grassland	soil_pH_KCl	7.93	pH
abandoned	soil_pH_KCl	7.33	pH
grassland	soil_pH_KCl	7.94	pH
abandoned	soil_pH_KCl	7.32	pH
grassland	soil_pH_KCl	8.04	pH
abandoned	soil_pH_KCl	7.31	pH
grassland	soil_pH_KCl	8.01	pH
abandoned	soil_pH_KCl	7.18	pH
grassland	soil_pH_KCl	8.01	pH
abandoned	soil_pH_KCl	7.46	pH
grassland	soil_pH_KCl	7.97	pH
abandoned	soil_pH_KCl	7.35	pH
grassland	soil_pH_KCl	8.03	pH
abandoned	soil_pH_KCl	7.21	pH
grassland	soil_pH_KCl	7.95	pH
abandoned	soil_pH_KCl	7.15	pH
grassland	soil_pH_KCl	8.1	pH
abandoned	soil_pH_KCl	7.38	pH
grassland	soil_pH_KCl	8.11	pH
abandoned	soil_pH_KCl	7.37	pH
grassland	soil_pH_KCl	8.13	pH
abandoned	soil_pH_KCl	7.16	pH
grassland	soil_pH_KCl	8.03	pH
abandoned	soil_pH_KCl	7.48	pH
grassland	soil_pH_KCl	8	pH
abandoned	soil_pH_KCl	7.25	pH
grassland	soil_pH_KCl	7.98	pH
abandoned	soil_pH_KCl	7.25	pH
grassland	soil_pH_KCl	7.96	pH
abandoned	soil_pH_KCl	7.26	pH
grassland	soil_pH_KCl	7.9	pH
abandoned	soil_pH_KCl	7.3	pH
grassland	soil_pH_KCl	8.05	pH
abandoned	soil_pH_KCl	7.08	pH
grassland	soil_pH_KCl	8.09	pH
abandoned	soil_pH_KCl	7.16	pH
grassland	soil_pH_KCl	8.11	pH
abandoned	soil_pH_KCl	7.11	pH
grassland	soil_N	0.07	total N
abandoned	soil_N	0.39	total N
grassland	soil_N	0.06	total N
abandoned	soil_N	0.37	total N
grassland	soil_N	0.05	total N
abandoned	soil_N	0.36	total N
grassland	soil_N	0.06	total N
abandoned	soil_N	0.36	total N
grassland	soil_N	0.08	total N
abandoned	soil_N	0.38	total N
grassland	soil_N	0.09	total N
abandoned	soil_N	0.35	total N
grassland	soil_N	0.07	total N
abandoned	soil_N	0.36	total N
grassland	soil_N	0.08	total N
abandoned	soil_N	0.36	total N
grassland	soil_N	0.07	total N
abandoned	soil_N	0.51	total N
grassland	soil_N	0.07	total N
abandoned	soil_N	0.37	total N
grassland	soil_N	0.08	total N
abandoned	soil_N	0.41	total N
grassland	soil_N	0.07	total N
abandoned	soil_N	0.36	total N
grassland	soil_N	0.07	total N
abandoned	soil_N	0.33	total N
grassland	soil_N	0.06	total N
abandoned	soil_N	0.32	total N
grassland	soil_N	0.06	total N
abandoned	soil_N	0.36	total N
grassland	soil_N	0.07	total N
abandoned	soil_N	0.33	total N
grassland	soil_N	0.06	total N
abandoned	soil_N	0.31	total N
grassland	soil_N	0.06	total N
abandoned	soil_N	0.33	total N
grassland	soil_N	0.05	total N
abandoned	soil_N	0.4	total N
grassland	soil_N	0.06	total N
abandoned	soil_N	0.33	total N
grassland	soil_N	0.05	total N
abandoned	soil_N	0.38	total N
grassland	soil_N	0.05	total N
abandoned	soil_N	0.36	total N
grassland	soil_N	0.07	total N
abandoned	soil_N	0.34	total N
grassland	soil_N	0.07	total N
abandoned	soil_N	0.36	total N
grassland	soil_N	0.08	total N
abandoned	soil_N	0.29	total N
grassland	soil_N	0.07	total N
abandoned	soil_N	0.37	total N
grassland	soil_N	0.11	total N
abandoned	soil_N	0.33	total N
grassland	soil_N	0.07	total N
abandoned	soil_N	0.36	total N
grassland	soil_N	0.06	total N
abandoned	soil_N	0.45	total N
grassland	soil_N	0.08	total N
abandoned	soil_N	0.36	total N
grassland	soil_C	2.95	total C
abandoned	soil_C	6.55	total C
grassland	soil_C	2.84	total C
abandoned	soil_C	6.13	total C
grassland	soil_C	2.59	total C
abandoned	soil_C	6.19	total C
grassland	soil_C	2.96	total C
abandoned	soil_C	6	total C
grassland	soil_C	2.82	total C
abandoned	soil_C	6.54	total C
grassland	soil_C	3.39	total C
abandoned	soil_C	6.52	total C
grassland	soil_C	3	total C
abandoned	soil_C	6.28	total C
grassland	soil_C	3.04	total C
abandoned	soil_C	6.07	total C
grassland	soil_C	3.06	total C
abandoned	soil_C	8.2	total C
grassland	soil_C	2.94	total C
abandoned	soil_C	6.25	total C
grassland	soil_C	3.06	total C
abandoned	soil_C	6.99	total C
grassland	soil_C	3.15	total C
abandoned	soil_C	6.05	total C
grassland	soil_C	2.71	total C
abandoned	soil_C	5.7	total C
grassland	soil_C	2.94	total C
abandoned	soil_C	5.64	total C
grassland	soil_C	2.66	total C
abandoned	soil_C	6.27	total C
grassland	soil_C	3.03	total C
abandoned	soil_C	5.7	total C
grassland	soil_C	2.8	total C
abandoned	soil_C	5.32	total C
grassland	soil_C	2.86	total C
abandoned	soil_C	6.02	total C
grassland	soil_C	2.8	total C
abandoned	soil_C	6.72	total C
grassland	soil_C	2.97	total C
abandoned	soil_C	5.64	total C
grassland	soil_C	2.52	total C
abandoned	soil_C	6.58	total C
grassland	soil_C	2.64	total C
abandoned	soil_C	6.25	total C
grassland	soil_C	2.78	total C
abandoned	soil_C	5.63	total C
grassland	soil_C	2.99	total C
abandoned	soil_C	6.13	total C
grassland	soil_C	3.05	total C
abandoned	soil_C	5.14	total C
grassland	soil_C	3.13	total C
abandoned	soil_C	6.55	total C
grassland	soil_C	3.13	total C
abandoned	soil_C	5.69	total C
grassland	soil_C	3.06	total C
abandoned	soil_C	6.29	total C
grassland	soil_C	2.81	total C
abandoned	soil_C	7.3	total C
grassland	soil_C	3.01	total C
abandoned	soil_C	6.25	total C
grassland	soil_C_org	0.57	organic C
abandoned	soil_C_org	6.08	organic C
grassland	soil_C_org	0.39	organic C
abandoned	soil_C_org	4.5	organic C
grassland	soil_C_org	0.36	organic C
abandoned	soil_C_org	4.61	organic C
grassland	soil_C_org	0.45	organic C
abandoned	soil_C_org	4.53	organic C
grassland	soil_C_org	0.4	organic C
abandoned	soil_C_org	5.4	organic C
grassland	soil_C_org	0.8	organic C
abandoned	soil_C_org	6.28	organic C
grassland	soil_C_org	0.77	organic C
abandoned	soil_C_org	5.06	organic C
grassland	soil_C_org	0.58	organic C
abandoned	soil_C_org	5.08	organic C
grassland	soil_C_org	0.44	organic C
abandoned	soil_C_org	7.35	organic C
grassland	soil_C_org	0.55	organic C
abandoned	soil_C_org	5.4	organic C
grassland	soil_C_org	0.61	organic C
abandoned	soil_C_org	5.76	organic C
grassland	soil_C_org	0.43	organic C
abandoned	soil_C_org	4.79	organic C
grassland	soil_C_org	0.28	organic C
abandoned	soil_C_org	4.32	organic C
grassland	soil_C_org	0.2	organic C
abandoned	soil_C_org	5.49	organic C
grassland	soil_C_org	0.56	organic C
abandoned	soil_C_org	4.34	organic C
grassland	soil_C_org	0.41	organic C
abandoned	soil_C_org	5.4	organic C
grassland	soil_C_org	0.32	organic C
abandoned	soil_C_org	4.96	organic C
grassland	soil_C_org	0.26	organic C
abandoned	soil_C_org	5.86	organic C

## Sheet: Supp Fig 5
a				b				c				d
family	cluster.grass	mrelreads		family	cluster.aban	mrelreads		family	cluster.grass	mrelreads		family	cluster.aban	mrelreads
other	2	0.0732513		other	3	0.0311509		other	19	0.111851		other	9	0.029352
other	3	0.0507776		other	NA	0.0597319		other	NA	0.0115416		other	6	0.0206417
other	NA	0.0691792		other	2	0.0420089		other	10	0.00645081		other	NA	0.00245612
other	NA	0		other	NA	0.00109046		other	3	0.0949673		other	5	0.0636184
other	NA	0.00682189		other	NA	0.00816216		other	3	0.0211048		Agaricaceae	6	1.16384
other	2	0.754801		other	NA	0.231403		other	NA	0.00383076		Agaricaceae	NA	0.704623
other	NA	0.256821		other	3	0.440446		other	19	0.0322185		other	NA	0.00275956
other	3	0.0302132		other	1	0.316215		other	11	0.0684624		other	NA	0.00464976
other	7	0.148562		other	5	0.0632892		other	NA	0		other	NA	0.00132935
other	8	0.121288		other	2	0.241344		other	NA	0.0133225		other	NA	0.000464522
other	5	0.0847208		other	10	0.01263		other	NA	0		Archaeorhizomycetaceae	NA	0.281861
other	NA	0.000371113		other	NA	0.00383004		other	NA	0.00446296		Archaeorhizomycetaceae	14	0.603067
other	2	0.135539		other	1	0.0570412		Archaeorhizomycetaceae	1	0.274293		Archaeorhizomycetaceae	3	1.69407
other	7	0.0407535		other	2	0.111313		Archaeorhizomycetaceae	4	5.91032		other	NA	0.00448748
other	NA	0.116827		other	5	0.0385709		Archaeorhizomycetaceae	9	2.04224		other	NA	0.00456621
other	4	0.0209378		other	3	0.207022		Archaeorhizomycetaceae	17	1.55575		other	1	0.496659
other	1	0.0225353		other	NA	0.208662		Archaeorhizomycetaceae	NA	0.0934985		other	6	0.305925
other	3	0.0605532		other	NA	0.00491661		other	NA	0		other	7	0.0760835
other	NA	0.00299759		other	NA	0.00218413		other	NA	0		other	NA	0.0370085
other	NA	0.000500137		other	NA	0.000298927		other	NA	0.708581		other	9	0.0371974
other	NA	0.000660359		other	NA	0.000155596		other	7	0.0436682		other	6	0.0254873
other	NA	0.0275069		other	9	0.0117724		other	3	0.0144544		other	NA	0.14156
other	NA	0.00890084		other	NA	0.0146601		other	10	0.0639548		other	2	0.12249
other	7	0.0200578		other	NA	0.000394393		other	NA	0.0485289		other	7	0.00548051
other	NA	0.000502774		other	NA	0.00290053		other	11	0.0421796		other	4	0.0972061
other	NA	0.00674262		other	2	0.0138906		other	NA	0.0112286		other	1	0.0751889
other	7	0.0331926		other	NA	0.0329769		other	NA	0		other	NA	0.00256863
other	7	0.0207007		other	1	0.0566396		other	NA	0.0162453		other	NA	0.00568991
other	NA	0.0192973		other	5	0.0011157		other	NA	0.000130791		other	NA	0.000248577
other	2	0.0302279		other	2	0.014499		other	NA	0.0108427		other	NA	0.000257944
other	NA	0.000156011		other	NA	0.000794848		other	3	0.245336		other	13	0.0446675
other	NA	0.0128484		other	NA	0.00893678		other	NA	0.0702682		other	NA	0.00576927
other	2	0.0575035		other	NA	0.174338		other	NA	0.00209658		other	2	0.198133
other	NA	0.182422		other	1	0.0438504		other	NA	0.000509971		other	6	0.0351391
other	7	0.00190835		other	2	0.0641172		other	NA	0.00829959		other	NA	0.122931
other	NA	0.0480207		other	2	0.0520976		other	16	0.0513099		other	NA	0
other	4	0.0890378		other	NA	0.0524578		other	9	0.0109394		other	NA	0
other	NA	0.003125		other	6	0.0309103		other	3	0.0319947		other	NA	0.00982076
other	NA	0.0318837		other	NA	0.00050396		other	6	1.27178		other	9	0.00435678
other	2	0.117156		other	NA	0.0255851		other	NA	0.0805049		other	9	0.0132517
other	NA	0.00738484		other	3	0.118329		other	12	0.0391778		other	NA	0.0199884
other	7	0.0241901		other	NA	0.00139904		other	NA	0		other	12	0.00994746
other	NA	0.000812097		other	1	0.0074042		other	4	0.0168012		other	6	0.1811
other	4	0.0432038		other	NA	0.00190023		other	NA	0.0206856		other	NA	0.00286309
other	2	0.223506		other	3	0.0916138		other	NA	0.00124378		other	NA	0.296148
other	7	0.0187198		Bacillaceae	NA	0.177373		other	16	0.0477695		other	13	0.314495
other	NA	0.0307226		Bacillaceae	1	1.50553		other	19	0.185297		other	NA	0.00361675
other	2	0.0216621		Bacillaceae	3	0.361313		other	NA	0.104795		other	NA	0.0499795
other	1	0.0506318		Bacillaceae	2	0.025776		other	NA	0		other	15	0.0273663
other	NA	0.0344098		other	NA	0.0185265		other	3	0.0509564		other	7	0.0365343
other	NA	0.00917517		other	5	0.00539182		other	19	0.10062		other	2	0.0715044
other	NA	0.000578908		other	1	0.0251587		other	NA	0.0314525		other	12	0.00738395
other	NA	0.00477349		other	NA	0.000390092		other	NA	0.00223282		other	6	0.0502296
other	1	0.0289319		other	NA	0.00516483		other	21	0.0197436		other	7	0.0357569
other	5	0.0100302		other	NA	0.019312		other	NA	0.0176384		other	1	1.24639
other	NA	0.0548943		other	NA	0.079617		other	NA	0		other	NA	0.126901
other	NA	0.0226532		other	1	0.0150452		other	6	0.925687		other	NA	0.0106724
other	2	0.0116964		other	2	0.0367883		other	NA	0.00198368		other	NA	0.000482078
other	3	0.0249803		other	2	0.0494625		other	NA	0.0216007		other	NA	0.00623836
other	NA	0.0566226		other	NA	0.0274853		other	3	0.0198527		other	2	0.387599
other	NA	0.0010587		other	3	0.0317576		Clavariaceae	8	0.602832		other	NA	0.00104092
other	7	0.0406545		other	NA	0.0455392		Clavariaceae	NA	0.412424		other	5	0.0276309
other	NA	0.0296793		other	1	0.0269037		Clavariaceae	4	0.29165		other	NA	0.03085
other	2	0.129564		other	NA	0.0038562		Clavariaceae	14	0.0323873		Clavariaceae	3	4.57469
other	5	0.0657955		other	5	0.0149569		Clavariaceae	3	0.342281		Clavariaceae	9	0.0345194
other	NA	0.00131016		other	1	0.0944637		Clavariaceae	9	0.0628167		Clavariaceae	NA	0.16079
other	NA	0.0141368		other	NA	0.0523262		other	NA	0.0106076		Clavariaceae	14	0.41306
other	NA	0.00221228		other	NA	0		other	10	0.0732313		other	1	0.0564753
other	5	0.0540469		other	NA	0.0127174		other	NA	0		other	NA	0.047546
other	3	0.18959		other	NA	0.0049841		other	19	0.13496		other	NA	0.00893874
other	4	0.915563		Burkholderiaceae	NA	0.151274		other	NA	0.0122785		other	1	0.107533
other	NA	0.0774885		Burkholderiaceae	2	2.28784		other	4	0.0322775		other	NA	0.0115965
other	7	0.0233241		Burkholderiaceae	3	0.19173		other	NA	0.00249289		other	1	0.0184866
other	NA	0.00118253		Burkholderiaceae	1	0.241561		other	NA	0.0109765		other	9	0.0967458
other	NA	0.0796483		other	NA	0.00233799		other	14	0.0134557		other	NA	0.000165718
other	NA	0.0476986		other	NA	0.0509685		other	NA	0		other	NA	0.00324905
other	NA	0.000956793		other	NA	0.0358175		other	NA	0.0120201		other	NA	0.00142352
other	NA	0.0929951		other	NA	0.000181051		other	NA	0		other	NA	0.0209353
other	7	0.0781308		other	NA	0.0697321		other	NA	0.0274326		other	NA	0.00175971
other	1	0.330974		other	5	0.0711403		other	3	0.431373		other	NA	0.012008
other	2	0.311736		other	1	0.29314		other	19	0.0517559		other	6	0.233163
other	2	0.116151		other	4	0.0185706		other	NA	0.00115372		other	3	0.362048
other	NA	0.00736714		other	2	0.0505816		other	NA	0.0282809		other	2	0.0772125
other	NA	0.00389712		other	NA	0.0080067		other	3	0.0526725		other	7	0.0826462
other	7	0.222808		other	1	0.0536321		other	NA	0.00975609		other	NA	0.0446085
other	3	0.0385932		other	5	0.0740242		other	11	0.0359983		other	7	0.0586362
other	NA	0.00496992		other	1	0.0184819		other	18	0.0459971		other	12	0.106374
other	7	0.0448178		other	NA	0.00302972		other	NA	0.000418235		other	NA	0.00181261
other	2	0.0462742		other	NA	0.000901972		other	12	0.0201289		other	NA	0.00480507
other	5	0.0702605		other	4	0.0248338		other	NA	0.000351321		other	NA	0.0125489
other	NA	0.0251724		other	NA	0.0192004		other	4	0.0179755		other	9	0.00476503
Chitinophagaceae	1	0.494649		other	3	0.0630549		other	NA	0.021393		other	6	0.00632119
Chitinophagaceae	3	6.37039		Chitinophagaceae	2	3.4792		other	5	0.17163		other	10	0.0187845
Chitinophagaceae	2	0.0310119		Chitinophagaceae	5	0.305006		other	16	0.0111313		other	4	0.0796548
Chitinophagaceae	7	0.237575		Chitinophagaceae	1	2.02066		other	NA	0.00926209		other	NA	0.00175352
Chitinophagaceae	NA	0.856909		Chitinophagaceae	4	0.0234328		other	NA	0.0175859		other	NA	0.00467044
other	NA	0.000633703		Chitinophagaceae	NA	0.642747		Didymellaceae	15	0.722151		other	12	0.0208319
other	NA	0.000893536		Chitinophagaceae	10	0.00593855		Didymellaceae	11	0.432376		other	1	0.0589007
other	NA	0.000360186		Chitinophagaceae	8	0.0348061		Didymellaceae	NA	0.0637266		other	NA	0
other	7	0.0233602		Chitinophagaceae	3	1.31821		Didymellaceae	14	0.567347		other	NA	0.00297657
other	NA	0.016152		Chitinophagaceae	7	0.0133269		Didymellaceae	3	0.3768		other	1	0.179802
other	NA	0.0279344		other	NA	0.000731162		other	3	0.0388394		other	2	0.46798
other	3	0.278465		other	NA	0.000625979		other	19	0.00332308		other	NA	0.0705612
other	7	0.00797369		other	NA	0.00176149		other	NA	0.0141493		other	10	0.368657
other	3	0.0730575		other	NA	0.00864279		other	NA	0.000797136		other	7	0.0106319
other	NA	0.0379494		other	5	0.00997212		other	NA	0.016668		other	5	0.0393181
other	2	0.018778		other	3	0.282415		other	NA	0		other	NA	0.0321775
other	NA	0.0492462		other	NA	0.0492106		other	12	0.0172422		other	NA	0.000708497
other	NA	0.0004521		other	2	0.0494623		other	19	0.136125		other	NA	0.00177846
other	NA	0.00731853		other	6	0.0454942		other	NA	0.0223417		other	NA	0.000387102
other	NA	0.00701966		other	NA	0.0522674		other	NA	0.00157882		other	1	0.0272692
other	NA	0.00602458		other	3	0.0291571		other	NA	0.00470388		other	NA	0.170697
Comamonadaceae	3	0.681853		other	5	0.00359429		other	NA	0.00183226		other	6	0.01676
Comamonadaceae	NA	0.0794757		other	NA	0.07057		other	NA	0.00345319		other	NA	0.000406541
Comamonadaceae	7	0.0761216		other	NA	0.00259523		other	NA	0.00159213		other	13	0.0223832
Comamonadaceae	2	0.120427		other	NA	0.0102886		other	11	0.0335622		other	NA	0.0356439
Comamonadaceae	1	1.1208		other	NA	0.0183733		other	6	0.0393777		other	NA	0.0300483
other	NA	0.16552		other	NA	0.0179016		other	NA	0.00698088		other	NA	0
other	2	0.709646		other	2	0.0772359		other	NA	0.00444571		other	NA	0.00112572
other	1	0.0572313		other	3	0.197462		other	NA	0.000862629		other	9	0.0734136
other	7	0.0199097		other	4	0.0118136		other	NA	0.00356773		other	NA	0.00649489
other	NA	0.0313372		other	NA	0.0683655		Geoglossaceae	13	0.0892158		other	NA	0.000760486
other	NA	0.044914		other	1	1.09215		Geoglossaceae	4	1.96195		other	1	0.0666728
other	3	0.0142716		other	5	0.0258319		Geoglossaceae	NA	0.326654		other	NA	0.00966983
other	2	0.0419093		other	6	0.0581167		Geoglossaceae	14	0.435939		other	NA	0.0026811
other	1	0.0611655		other	NA	0.133792		Geoglossaceae	8	1.42565		Geoglossaceae	1	0.130689
other	NA	0.0012127		other	1	0.204598		other	NA	0.398732		Geoglossaceae	NA	0.0775639
other	2	0.0307971		other	2	0.295768		other	8	0.0768747		Geoglossaceae	10	0.283765
other	NA	0.0216425		other	3	0.304246		other	10	0.0189047		Geoglossaceae	3	2.51966
other	1	0.275555		other	NA	0.0725398		other	3	0.335169		Geoglossaceae	4	0.140314
other	NA	0.0949991		other	2	0.0262703		other	9	0.0167747		other	5	0.262553
other	2	0.0315551		other	3	0.0168624		other	18	0.0882723		other	NA	0.293888
other	7	0.0457045		other	NA	0.0236942		other	NA	0.00957628		other	NA	0.017132
other	NA	0.000532277		other	1	0.0115283		other	NA	0.00801903		other	NA	0.00246775
other	NA	0.0031052		other	1	0.00495166		other	NA	0.00262847		other	NA	0.0190192
other	NA	0.00650067		other	NA	0		other	NA	0		other	1	0.0764582
other	NA	0.001282		other	NA	0.00501411		other	NA	0.000640393		other	NA	0.00385057
other	NA	0.038558		other	1	0.0463135		other	NA	0.00439041		other	NA	0.0452565
other	NA	0.0101732		other	5	0.0073785		other	2	0.13726		other	1	0.0176675
other	NA	0.00496033		other	NA	0.023685		other	6	0.250406		other	NA	0
other	NA	0.00192314		other	2	0.0797907		other	19	0.0942534		other	15	0.0222271
other	NA	0.00929941		other	NA	0.000784047		other	18	0.0797919		other	9	0.133474
other	3	0.150434		other	NA	0.00536864		other	11	0.00900829		other	3	0.473085
other	7	0.0117699		other	NA	0.00237658		other	8	0.0461461		other	NA	0.11331
other	2	0.0153345		other	NA	0.00155383		other	3	0.080141		other	2	0.0814214
other	NA	0.0321948		other	NA	0.0442488		other	NA	0.110503		other	1	0.141215
other	NA	0		other	NA	0.0121264		other	NA	0.0510531		other	10	0.0801054
other	2	0.0213194		other	NA	0.00231949		other	7	0.01171		other	12	0.0787376
other	NA	0.0480083		other	NA	0.00209832		other	9	0.018321		other	2	0.0914086
other	3	0.0210205		other	3	0.212565		other	14	0.0137251		other	NA	0.0639825
other	7	0.01394		other	NA	0.0428272		other	21	0.001199		other	15	0.0285132
other	NA	0.00176058		other	2	0.508033		other	15	0.0429712		other	9	0.00868612
other	3	0.0226407		other	NA	0.0433457		other	3	0.173956		other	3	0.168482
other	7	0.00776695		other	NA	0.00123534		other	19	0.0133343		other	6	0.0590361
other	5	0.0440965		other	1	0.0122816		other	17	0.0138602		Herpotrichiellaceae	7	0.0112958
other	NA	0.0819079		other	5	0.0862373		other	1	0.00887404		Herpotrichiellaceae	6	0.00965411
other	NA	0.00294866		other	6	0.0186258		other	14	0.198079		Herpotrichiellaceae	10	0.0620425
other	NA	0.0492687		other	NA	0.0846011		other	NA	0.132945		Herpotrichiellaceae	NA	0.0337715
other	3	0.0188256		other	NA	0.00156912		other	15	0.123614		Herpotrichiellaceae	1	1.46576
other	NA	0.00293106		other	1	0.106405		other	3	0.0815982		Herpotrichiellaceae	14	0.0211247
other	7	0.0644136		other	NA	0.0569862		other	5	0.77586		other	NA	0.00426785
other	NA	0.0066168		other	2	0.0891091		other	10	0.027243		other	6	0.0140448
other	NA	0.0365822		other	3	0.0265487		other	9	0.0516084		other	NA	0
other	5	0.0287518		other	NA	0.00643622		other	NA	0		other	NA	0.0202655
other	7	0.0839876		other	3	0.0257868		other	NA	0.00125985		other	3	0.0689936
other	NA	0.0557119		other	NA	0.0349747		other	18	0.0751329		other	13	0.00658764
other	1	0.0216013		other	NA	0.000168896		other	13	0.0795801		other	6	0.0272497
other	2	0.355859		other	NA	0.017624		other	4	0.136003		other	2	0.0950564
other	NA	0.00488536		other	5	0.01036		other	16	0.0456318		other	NA	0.02502
other	NA	0.00497845		other	NA	0.0147938		other	NA	0.0130429		other	9	0.112364
other	7	0.00985881		other	NA	0.0291105		other	3	0.635593		other	3	0.343342
other	NA	0.00450438		other	5	0.0161035		other	19	0.019105		other	NA	0.0447897
other	5	0.041324		other	1	0.402988		other	7	0.0969461		other	14	0.096716
other	NA	0.00803114		other	NA	0.00260299		other	NA	0.0138978		other	NA	0.000547204
other	7	0.0238447		other	NA	0.00436085		Hygrophoraceae	NA	0.566673		other	NA	0.00129009
other	NA	0.00964831		other	NA	0.00429377		Hygrophoraceae	10	0.692794		other	NA	0.00075327
other	7	0.064522		other	2	0.0259473		Hygrophoraceae	4	2.0754		other	NA	0.103433
other	3	0.0196464		other	NA	0.00268208		other	NA	0		other	5	0.565823
other	1	1.44581		other	2	0.010968		other	NA	0		other	NA	0.0263052
other	NA	0.182362		other	5	0.00629678		other	NA	0.00198904		other	7	0.0025936
other	NA	0.00075552		other	NA	0.00932611		other	19	0.00685385		other	2	0.312382
Fulvivirgaceae	3	4.17991		other	6	0.00930328		other	NA	0.000804548		other	NA	0.00253998
Fulvivirgaceae	NA	0.223673		other	5	0.00712483		other	1	0.0950549		other	NA	0.0316322
Fulvivirgaceae	2	0.059256		other	4	0.015325		other	5	0.248798		other	NA	0
Fulvivirgaceae	7	0.025646		other	NA	0.0803228		other	7	0.0924363		other	NA	0.0206618
Fulvivirgaceae	4	0.109379		other	3	0.137896		other	NA	0.0164973		other	8	0.341876
Fulvivirgaceae	1	0.0216641		other	1	0.37256		other	NA	0.00307494		other	NA	0
other	7	0.0264312		other	NA	0.000463664		other	NA	0.0187995		other	10	0.0692347
other	2	1.75669		Fulvivirgaceae	5	0.0672061		other	NA	0.0215131		other	6	0.186272
other	NA	0.137321		Fulvivirgaceae	2	0.440426		other	NA	0.00864412		other	NA	0.121491
other	NA	0		Fulvivirgaceae	3	2.35678		other	20	0.123008		other	7	0.0200376
other	NA	0.0820726		Fulvivirgaceae	NA	0.195626		other	NA	0.00618203		other	1	0.136965
other	2	0.173755		Fulvivirgaceae	1	0.840621		other	11	0.0251823		other	10	0.140624
other	NA	0.135779		Gaiellaceae	3	1.55846		other	NA	0.0516399		other	NA	0.0060785
other	7	0.00835168		Gaiellaceae	2	0.0698947		other	9	0.0518489		other	NA	0.00568772
Gemmatimonadaceae	2	0.240851		Gaiellaceae	1	0.0933645		other	3	0.0132289		other	2	0.276248
Gemmatimonadaceae	1	0.0134188		Gaiellaceae	NA	0.135298		other	5	0.266399		other	6	0.0757822
Gemmatimonadaceae	5	0.0606954		Gaiellaceae	4	0.414197		other	NA	0.00167857		other	NA	0.0108597
Gemmatimonadaceae	3	2.01212		other	NA	0.00181068		other	NA	0		other	6	0.00798361
Gemmatimonadaceae	7	0.0418741		other	2	0.0156351		other	NA	0.0201332		other	NA	0.00172801
Gemmatimonadaceae	NA	0.351403		other	5	0.00915543		other	5	0.579534		other	NA	0.00346412
Gemmatimonadaceae	4	0.118508		other	3	0.0250312		other	13	0.0465774		other	NA	0.000982759
other	NA	0.0579473		other	NA	0.0448329		other	NA	0.00177195		other	1	0.0697999
other	2	0.0565206		other	NA	0.152592		other	19	0.0172434		other	NA	0.000305099
other	3	0.00994696		other	3	0.0177347		other	NA	0		other	5	0.103937
other	7	0.00256644		Gemmatimonadaceae	2	0.300038		other	NA	0.00769116		other	NA	0.000893723
other	NA	0.0505064		Gemmatimonadaceae	3	0.791754		other	NA	0.0240491		other	NA	0.0160608
other	2	0.237258		Gemmatimonadaceae	5	0.0536497		other	3	0.124323		other	NA	0.000951486
other	7	0.0163689		Gemmatimonadaceae	4	0.0321322		other	NA	0.000495884		other	1	0.0414256
other	NA	0.020638		Gemmatimonadaceae	6	0.0718504		other	NA	0.0107081		other	NA	0.0129965
other	2	0.0991758		Gemmatimonadaceae	1	2.08412		other	NA	0		other	NA	0.00123537
other	NA	0.00314804		Gemmatimonadaceae	NA	0.535836		other	NA	0.00481095		other	NA	0.00763127
other	NA	0.0020518		other	6	0.0307202		other	NA	0.000685609		other	13	0.262565
other	NA	0.00148832		other	3	0.0136973		other	NA	0.000337382		other	NA	0.00878099
other	NA	0		other	NA	0.10708		other	NA	0.0314462		other	NA	0.000149343
other	NA	0.00124779		other	5	0.0180143		other	NA	0.0166796		other	6	0.0456949

## Sheet: Supp Fig 6
a				b
fungal_trait	cluster.grass	mrelreads		fungal_trait	cluster.aban	mrelreads
other	NA	0.139001		algal_parasite	1	0.0921896
other	5	0.479502		algal_parasite	11	0.161726
other	6	0.0485963		algal_parasite	12	0.718647
other	16	0.104907		algal_parasite	NA	0.0398191
other	2	0.143737		animal_parasite	7	0.0207697
animal_parasite	1	0.0515702		animal_parasite	1	1.49994
animal_parasite	NA	0.119183		animal_parasite	9	0.0967458
animal_parasite	4	0.0322776		animal_parasite	10	0.0856458
animal_parasite	21	0.0422403		animal_parasite	14	0.0211247
animal_parasite	10	0.0564587		animal_parasite	13	0.0603393
animal_parasite	3	1.09649		animal_parasite	5	0.055043
animal_parasite	19	0.206426		animal_parasite	NA	0.130437
animal_parasite	5	0.77586		animal_parasite	6	0.22571
other	3	0.0349368		other	5	0.0862052
other	NA	0.163502		other	NA	0.155204
other	8	0.0559528		other	1	0.331264
other	18	0.0123566		other	10	0.0214231
other	9	0.0167747		other	15	0.0841164
other	NA	0.189388		other	6	0.122996
other	16	0.0459783		other	NA	0.277801
other	1	0.0609259		other	7	0.0391948
other	13	0.0484597		other	NA	0.0255431
other	3	0.0977315		other	NA	0.00278118
other	19	0.0322185		other	1	0.0521367
other	11	0.0251823		other	6	0.233163
other	NA	0.103658		other	NA	0.011337
other	NA	0.0110168		other	13	0.314495
other	NA	0.0170345		other	NA	0
other	3	0.192074		other	9	0.0720948
other	4	0.0168012		other	NA	0.00597195
other	NA	0.00199422		other	6	0.0429775
other	NA	0.063782		litter_saprotroph	5	0.167555
other	21	0.0615321		litter_saprotroph	3	0.473085
other	15	0.0400865		litter_saprotroph	7	0.170477
litter_saprotroph	NA	0.489234		litter_saprotroph	12	0.213223
litter_saprotroph	12	0.0593067		litter_saprotroph	15	0.0507402
litter_saprotroph	21	0.001199		litter_saprotroph	10	0.0723673
litter_saprotroph	5	0.17163		litter_saprotroph	13	0.350964
litter_saprotroph	10	0.104729		litter_saprotroph	4	0.256926
litter_saprotroph	16	0.0111313		litter_saprotroph	1	0.937574
litter_saprotroph	11	0.0359983		litter_saprotroph	9	0.204788
litter_saprotroph	18	0.293581		litter_saprotroph	NA	0.70775
litter_saprotroph	17	0.0233278		litter_saprotroph	2	0.560429
litter_saprotroph	19	0.322514		litter_saprotroph	6	0.148407
litter_saprotroph	3	0.558055		other	5	0.565823
litter_saprotroph	14	0.0137251		other	NA	0.11861
litter_saprotroph	2	0.13726		other	17	0.0727134
litter_saprotroph	8	0.0461461		other	13	0.0682545
litter_saprotroph	6	1.17609		other	4	0.0796548
other	NA	0.0302026		other	1	0.0697999
other	19	0.00685385		other	NA	0.0212644
other	10	0.0528544		plant_pathogen	12	0.00738395
other	4	0.0179755		plant_pathogen	6	0.421633
other	NA	0.0152548		plant_pathogen	7	0.0365343
plant_pathogen	10	0.017265		plant_pathogen	1	0.219389
plant_pathogen	9	0.018321		plant_pathogen	15	0.0526122
plant_pathogen	11	0.950043		plant_pathogen	2	5.35707
plant_pathogen	12	0.258685		plant_pathogen	10	0.368657
plant_pathogen	17	0.0706038		plant_pathogen	9	0.108098
plant_pathogen	15	1.01433		plant_pathogen	13	0.153362
plant_pathogen	6	0.0881415		plant_pathogen	4	0.109837
plant_pathogen	14	0.592568		plant_pathogen	3	0.337525
plant_pathogen	16	0.227839		plant_pathogen	NA	0.358149
plant_pathogen	19	0.0113461		plant_pathogen	5	0.223738
plant_pathogen	7	0.183239		other	7	0.020387
plant_pathogen	13	0.81447		other	NA	0.0518085
plant_pathogen	5	4.18184		other	13	0.0802647
plant_pathogen	21	0.0977944		other	10	0.140624
plant_pathogen	NA	0.456232		other	9	0.545163
plant_pathogen	3	1.11448		other	NA	0.019849
plant_pathogen	8	0.00954303		other	18	0.0180247
other	NA	0.0351402		other	12	0.028511
other	10	0.209435		soil_saprotroph	12	0.0286115
other	5	0.266399		soil_saprotroph	NA	2.18495
other	NA	0.0574435		soil_saprotroph	8	0.412787
soil_saprotroph	9	2.47295		soil_saprotroph	1	12.9628
soil_saprotroph	12	0.617562		soil_saprotroph	14	1.11284
soil_saprotroph	10	1.19737		soil_saprotroph	6	2.02454
soil_saprotroph	4	10.2393		soil_saprotroph	2	11.6152
soil_saprotroph	3	9.28735		soil_saprotroph	3	8.51207
soil_saprotroph	13	0.103503		soil_saprotroph	7	0.374408
soil_saprotroph	5	4.05748		soil_saprotroph	4	0.140314
soil_saprotroph	7	0.269576		soil_saprotroph	10	0.428571
soil_saprotroph	11	0.118498		soil_saprotroph	9	0.0477711
soil_saprotroph	1	1.18905		soil_saprotroph	5	0.710734
soil_saprotroph	2	0.845537		soil_saprotroph	13	0.353442
soil_saprotroph	19	0.205124		other	NA	0.00256863
soil_saprotroph	NA	1.79758		unknown	10	0.409469
soil_saprotroph	8	2.02848		unknown	2	11.7648
soil_saprotroph	17	1.67703		unknown	14	0.21814
soil_saprotroph	18	0.182081		unknown	17	0.0472804
soil_saprotroph	6	2.14537		unknown	15	0.322574
soil_saprotroph	14	0.632868		unknown	16	0.284141
soil_saprotroph	20	0.123008		unknown	3	4.10416
other	NA	0.0112286		unknown	1	6.04181
unknown	14	0.963568		unknown	9	0.657284
unknown	15	0.699807		unknown	6	3.42447
unknown	3	3.21572		unknown	7	0.778803
unknown	8	0.405236		unknown	8	0.183167
unknown	11	0.833789		unknown	18	0.0157885
unknown	16	1.56451		unknown	5	1.2792
unknown	4	0.371403		unknown	13	0.381724
unknown	5	1.54002		unknown	12	0.977131
unknown	12	0.23825		unknown	NA	4.10158
unknown	21	0.146596		other	NA	0.00898738
unknown	7	1.33393		unspecified_saprotroph	12	0.00852817
unknown	NA	3.93199		unspecified_saprotroph	6	0.0140448
unknown	1	0.346982		unspecified_saprotroph	4	0.0972061
unknown	10	3.64631		unspecified_saprotroph	7	0.00807411
unknown	2	7.89538		unspecified_saprotroph	2	0.560128
unknown	6	4.20058		unspecified_saprotroph	1	0.812441
unknown	18	0.709991		unspecified_saprotroph	9	0.00567562
unknown	9	2.31777		unspecified_saprotroph	NA	0.338339
unknown	17	0.658382		wood_saprotroph	6	0.128418
unknown	19	0.979209		wood_saprotroph	1	1.50596
unknown	13	1.114		wood_saprotroph	2	0.293189
other	NA	0.000627353		wood_saprotroph	NA	0.380091
unspecified_saprotroph	10	0.0639548		wood_saprotroph	9	0.132835
unspecified_saprotroph	12	0.0523603		wood_saprotroph	13	0.295304
unspecified_saprotroph	7	0.0924363		wood_saprotroph	3	0.431041
unspecified_saprotroph	21	0.0197436		wood_saprotroph	7	0.0207849
unspecified_saprotroph	NA	0.175051
unspecified_saprotroph	15	1.04298
unspecified_saprotroph	6	0.0393777
unspecified_saprotroph	11	0.0757418
unspecified_saprotroph	18	0.0751329
unspecified_saprotroph	1	0.0950549
unspecified_saprotroph	3	0.100012
unspecified_saprotroph	16	0.0513099
wood_saprotroph	17	0.244649
wood_saprotroph	19	0.119725
wood_saprotroph	4	0.136003
wood_saprotroph	11	0.00420309
wood_saprotroph	14	0.0134557
wood_saprotroph	3	1.91514
wood_saprotroph	7	0.108656
wood_saprotroph	NA	0.28852
wood_saprotroph	18	0.0163746
wood_saprotroph	13	0.0795801
wood_saprotroph	16	0.0456318

## Sheet: Supp Fig 7
a				b
modularity	iteration	soil		modularity	iteration	soil
231387634447492	1	grassland		389836179369707	1	grassland
230401989927798	2	grassland		39737586190939	2	grassland
229560823130014	3	grassland		395550002313851	3	grassland
229159877782478	4	grassland		39563260678421	4	grassland
228850936477671	5	grassland		392620667314545	5	grassland
230080513084162	6	grassland		392388125318155	6	grassland
228825438433709	7	grassland		391857790735342	7	grassland
230106054304492	8	grassland		39217710213337	8	grassland
229473654840496	9	grassland		394038595029849	9	grassland
229618871358036	10	grassland		393166504697117	10	grassland
228596929905018	11	grassland		395758711647925	11	grassland
230367722283768	12	grassland		396595631449859	12	grassland
229037846974528	13	grassland		400131195335277	13	grassland
229307766437457	14	grassland		395880882965431	14	grassland
229963342016293	15	grassland		392353880327641	15	grassland
228918699388482	16	grassland		394590217039197	16	grassland
230865584185229	17	grassland		395131658105419	17	grassland
228666482236412	18	grassland		386044703595724	18	grassland
228331879776919	19	grassland		397033180619186	19	grassland
229467581364738	20	grassland		399253783145911	20	grassland
229369762904459	21	grassland		392277291869129	21	grassland
228995932315996	22	grassland		394437734277384	22	grassland
228044483479719	23	grassland		396916331158314	23	grassland
228768810228455	24	grassland		395279050395668	24	grassland
22871313670067	25	grassland		392724096441298	25	grassland
22927693851074	26	grassland		393582535054838	26	grassland
229868742594113	27	grassland		393172520708964	27	grassland
229669411695409	28	grassland		396471377666713	28	grassland
23036063656205	29	grassland		397044287102596	29	grassland
228058554178297	30	grassland		399284094590217	30	grassland
230029824028188	31	grassland		394871812670646	31	grassland
228934228488821	32	grassland		396232819658476	32	grassland
228894093656124	33	grassland		393624415752696	33	grassland
230250891829468	34	grassland		398599194779953	34	grassland
229311162978402	35	grassland		392951085195983	35	grassland
230636749435092	36	grassland		393483733629506	36	grassland
228226730928838	37	grassland		394383358785691	37	grassland
228878478203049	38	grassland		397293720209172	38	grassland
229230744594408	39	grassland		404417603776204	39	grassland
229623352105555	40	grassland		393889351659031	40	grassland
230697244323965	41	grassland		397491323059836	41	grassland
23082628889302	42	grassland		398750057846268	42	grassland
229685981825954	43	grassland		397496182146328	43	grassland
231067400123778	44	grassland		396395946133556	44	grassland
229506377730029	45	grassland		390325558794947	45	grassland
229697346805473	46	grassland		398370123559628	46	grassland
229030933958282	47	grassland		396786524133463	47	grassland
229648288856733	48	grassland		395517377018835	48	grassland
229961778072298	49	grassland		393774121893655	49	grassland
22845798355558	50	grassland		394774399555741	50	grassland
229607539960136	51	grassland		393977509371095	51	grassland
229890278006972	52	grassland		396163404137165	52	grassland
230548319436156	53	grassland		399707066500069	53	grassland
229938222964894	54	grassland		396775880420195	54	grassland
230206439359976	55	grassland		39634781803878	55	grassland
229499891680088	56	grassland		390765653200055	56	grassland
229483926018694	57	grassland		398611458188718	57	grassland
229943514468655	58	grassland		390340367439493	58	grassland
230299853830724	59	grassland		394710074505993	59	grassland
229878639577123	60	grassland		397252765051599	60	grassland
227228656412548	61	grassland		398804896108103	61	grassland
227652969769893	62	grassland		398879170715905	62	grassland
229300810244843	63	grassland		393357860150863	63	grassland
23001786897164	64	grassland		399689481234671	64	grassland
228278461015016	65	grassland		392808551992225	65	grassland
230037173605488	66	grassland		39033527696793	66	grassland
229023622759975	67	grassland		400311907075755	67	grassland
230079217793123	68	grassland		401366560229534	68	grassland
229926330274211	69	grassland		393062381415151	69	grassland
22983550638554	70	grassland		395889444213059	70	grassland
229876317648002	71	grassland		393435836919802	71	grassland
229271483896256	72	grassland		395418112823361	72	grassland
229607108196457	73	grassland		398630431764543	73	grassland
229272462560596	74	grassland		393257439030034	74	grassland
228546116117315	75	grassland		391513026979499	75	grassland
229108718583831	76	grassland		389377574158915	76	grassland
229715807101459	77	grassland		394627238650562	77	grassland
228657866152319	78	grassland		395240409088806	78	grassland
229603299081329	79	grassland		395053912721551	79	grassland
228111162183957	80	grassland		398670229996761	80	grassland
229257600295273	81	grassland		396386690730714	81	grassland
228663320766803	82	grassland		40041348512194	82	grassland
231545420085479	83	grassland		399231570179092	83	grassland
229219274072655	84	grassland		395831135175158	84	grassland
230407310215804	85	grassland		390420426674071	85	grassland
232046942383469	86	grassland		397755333425887	86	grassland
229862841823827	87	grassland		399871349900504	87	grassland
228409913865928	88	grassland		39485237632468	88	grassland
228965761629548	89	grassland		393923596649544	89	grassland
229735313225024	90	grassland		392862233328706	90	grassland
229989060739469	91	grassland		391063214401407	91	grassland
230875888945047	92	grassland		398573742422139	92	grassland
229679534155006	93	grassland		390558563561479	93	grassland
229016479469767	94	grassland		398050349391457	94	grassland
22933117282626	95	grassland		402663010782544	95	grassland
228403696468944	96	grassland		394563376370957	96	grassland
229012929412846	97	grassland		396327456152529	97	grassland
227882039591367	98	grassland		391998935628673	98	grassland
229869941937668	99	grassland		391613910870471	99	grassland
230800440640741	100	grassland		395314915081679	100	grassland
229966383551546	101	grassland		389889397936045	101	grassland
229366116900055	102	grassland		395801055115924	102	grassland
229486919580206	103	grassland		392995511129622	103	grassland
230895591760955	104	grassland		391201119903744	104	grassland
227980299410074	105	grassland		395558332176408	105	grassland
229436038629263	106	grassland		399055486140034	106	grassland
23110070349559	107	grassland		389819056874451	107	grassland
22862610273763	108	grassland		399094358831968	108	grassland
231800635596434	109	grassland		399367624600861	109	grassland
229617206669183	110	grassland		391790457679671	110	grassland
228226035309576	111	grassland		393447637558425	111	grassland
229682167913451	112	grassland		392698181313342	112	grassland
230509216038915	113	grassland		399350964875746	113	grassland
228400117627778	114	grassland		395360497940673	114	grassland
230003457659493	115	grassland		402659540006479	115	grassland
228792610001944	116	grassland		393487204405572	116	grassland
230876877204136	117	grassland		394472673423111	117	grassland
229916989786611	118	grassland		398512425378315	118	grassland
227708720055666	119	grassland		393421028275256	119	grassland
228855326075079	120	grassland		395774445832755	120	grassland
229496164120321	121	grassland		397862927483919	121	grassland
230722603244075	122	grassland		391784904437966	122	grassland
2305647408481	123	grassland		394286639825998	123	grassland
229823858360942	124	grassland		401185385718913	124	grassland
230062043193427	125	grassland		394082558193345	125	grassland
229757553851893	126	grassland		395778842149105	126	grassland
229476528467652	127	grassland		396128464991439	127	grassland
230418305797509	128	grassland		399044842426767	128	grassland
229249430366982	129	grassland		397384191771947	129	grassland
228835397782583	130	grassland		392604238974501	130	grassland
23187026948319	131	grassland		396816835577768	131	grassland
231222456055836	132	grassland		394969919940765	132	grassland
229392440092382	133	grassland		394010597436253	133	grassland
230598044219912	134	grassland		396752047757879	134	grassland
229764932213438	135	grassland		394057337220602	135	grassland
229105518735229	136	grassland		395470868619557	136	grassland
228352239833095	137	grassland		39805775371373	137	grassland
230439754857632	138	grassland		39699824147346	138	grassland
229983769235708	139	grassland		387146327918923	139	grassland
229443541722538	140	grassland		399394696654172	140	grassland
229614121957562	141	grassland		398374751261049	141	grassland
22983027245027	142	grassland		394485168216947	142	grassland
228040775109449	143	grassland		399332222684992	143	grassland
229010477954621	144	grassland		393652644731362	144	grassland
229026515576628	145	grassland		392511453561016	145	grassland
229357467234342	146	grassland		392363829885696	146	grassland
228903002380045	147	grassland		396452635475959	147	grassland
228505559115687	148	grassland		400137211347124	148	grassland
22979070370773	149	grassland		392707436716183	149	grassland
23047574955638	150	grassland		393664676755056	150	grassland
229657221567525	151	grassland		394013142672035	151	grassland
228394696594913	152	grassland		396440140682123	152	grassland
230386671911924	153	grassland		395628673238003	153	grassland
229474791818186	154	grassland		390781155999815	154	grassland
230472021996613	155	grassland		396336017400157	155	grassland
229951641220578	156	grassland		39532625295016	156	grassland
229326125988584	157	grassland		3973446249248	157	grassland
229350261578268	158	grassland		393012170854736	158	grassland
228697885848035	159	grassland		395856356147901	159	grassland
229917335197555	160	grassland		396171965384793	160	grassland
22894415905345	161	grassland		397421676153455	161	grassland
228850485524494	162	grassland		393504095515757	162	grassland
228792801896912	163	grassland		395049979175344	163	grassland
229362125484706	164	grassland		394494423619788	164	grassland
229829903052455	165	grassland		396016243231987	165	grassland
228694350183237	166	grassland		397996205284835	166	grassland
229138543859337	167	grassland		396466749965292	167	grassland
229289651552414	168	grassland		394683927992966	168	grassland
229309493492175	169	grassland		391034754037669	169	grassland
22933383536895	170	grassland		393532787264566	170	grassland
230253065039988	171	grassland		396342496182146	171	grassland
229522511299519	172	grassland		39219931510019	172	grassland
228854059568286	173	grassland		394626313110278	173	grassland
229650673151719	174	grassland		400389652459623	174	grassland
229136030035247	175	grassland		397247443194965	175	grassland
229808286084235	176	grassland		401254569855153	176	grassland
229982090154732	177	grassland		397710444722106	177	grassland
230114123487924	178	grassland		393529779258642	178	grassland
228483294501947	179	grassland		397177796288583	179	grassland
228203113455569	180	grassland		39508052200472	180	grassland
2296555328918	181	grassland		392265722615577	181	grassland
229390377221469	182	grassland		397088713036235	182	grassland
228993840660838	183	grassland		392964968300245	183	grassland
229173444756763	184	grassland		396327918922671	184	grassland
22770872485304	185	grassland		395241103244019	185	grassland
229081431119287	186	grassland		389000647878199	186	grassland
229921580873736	187	grassland		396429496968856	187	grassland
229683300093767	188	grassland		400292470729788	188	grassland
22887700061179	189	grassland		395100421120829	189	grassland
230325025653239	190	grassland		395543754916933	190	grassland
228475877761408	191	grassland		401706464898885	191	grassland
22939621562589	192	grassland		394192234717016	192	grassland
227598831401858	193	grassland		393952288398353	193	grassland
229475588182306	194	grassland		391251099079087	194	grassland
229038307522453	195	grassland		392267110926003	195	grassland
229175838646497	196	grassland		39220602526725	196	grassland
228452979894272	197	grassland		396568790781619	197	grassland
230763481669775	198	grassland		391279328057754	198	grassland
230253170582221	199	grassland		391144893331482	199	grassland
228217227330514	200	grassland		396416770789949	200	grassland
230877558431274	201	grassland		393490906566708	201	grassland
228901553573031	202	grassland		393432134758665	202	grassland
228598220398683	203	grassland		395768429820908	203	grassland
228933355366714	204	grassland		389562682215743	204	grassland
229750525698665	205	grassland		396736544958119	205	grassland
230100666853246	206	grassland		395086769401638	206	grassland
228870730443689	207	grassland		396011615530566	207	grassland
229992807488732	208	grassland		397260169373872	208	grassland
230411004193951	209	grassland		394088574205192	209	grassland
230442743621769	210	grassland		393469156370031	210	grassland
229127394761657	211	grassland		395746216854089	211	grassland
229046434274376	212	grassland		398884955342681	212	grassland
229087000870752	213	grassland		393201675227914	213	grassland
228768699888848	214	grassland		396506085427368	214	grassland
228532007039744	215	grassland		392730575223287	215	grassland
229159110202604	216	grassland		396513952519783	216	grassland
229029221295686	217	grassland		396719653847934	217	grassland
229496682236737	218	grassland		392345087694942	218	grassland
227840523114896	219	grassland		393765560646027	219	grassland
227545877985254	220	grassland		396057892544773	220	grassland
229068842809342	221	grassland		395421352214355	221	grassland
230300180052171	222	grassland		399700819103151	222	grassland
2303128643096	223	grassland		397636401499375	223	grassland
228983583874763	224	grassland		394302142625758	224	grassland
230726916083495	225	grassland		401189782035263	225	grassland
22887792170764	226	grassland		394310935258457	226	grassland
230799082983837	227	grassland		395381785367208	227	grassland
230335627850258	228	grassland		395586792540145	228	grassland
228323551535279	229	grassland		397155814706835	229	grassland
228149776249027	230	grassland		400229765375538	230	grassland
230071652333983	231	grassland		399614281086584	231	grassland
230296850674464	232	grassland		3918485353325	232	grassland
230102053294395	233	grassland		392249525660604	233	grassland
22918157630606	234	grassland		39548058679254	234	grassland
228832528952801	235	grassland		395793188023509	235	grassland
228804752156086	236	grassland		392355268638068	236	grassland
229407930813727	237	grassland		401829561756676	237	grassland
229120745600993	238	grassland		392868249340553	238	grassland
228942364835493	239	grassland		391784441667824	239	grassland
229071193522708	240	grassland		391080105511592	240	grassland
229126507247427	241	grassland		398598037854598	241	grassland
229331441479216	242	grassland		397176870748299	242	grassland
228323143758471	243	grassland		392079457633393	243	grassland
229045071820098	244	grassland		394017538988385	244	grassland
228846839520089	245	grassland		392842796982739	245	grassland
229657082443672	246	grassland		390295941505854	246	grassland
228290051471124	247	grassland		394739460410014	247	grassland
229142578451053	248	grassland		397559813040863	248	grassland
229136903157354	249	grassland		398256744874821	249	grassland
228755962860302	250	grassland		394314868804665	250	grassland
228725931297706	251	grassland		390792493868296	251	grassland
229800082574324	252	grassland		400503956684715	252	grassland
231907593054596	253	grassland		396215697163219	253	grassland
228604010829362	254	grassland		396588227127586	254	grassland
229325790172389	255	grassland		401131704382433	255	grassland
229155804811768	256	grassland		3933280114767	256	grassland
229940943076075	257	grassland		396744643435606	257	grassland
230705630134096	258	grassland		395278587625526	258	grassland
228873469744366	259	grassland		400019204960896	259	grassland
229978012386648	260	grassland		398253274098755	260	grassland
228897327086346	261	grassland		394633717432551	261	grassland
229226925884531	262	grassland		395675413022352	262	grassland
229859608393605	263	grassland		400985237632468	263	grassland
229987396050615	264	grassland		398590633532324	264	grassland
230797259981635	265	grassland		391695589800546	265	grassland
229858860003227	266	grassland		398202137998056	266	grassland
229501412447714	267	grassland		394898190568745	267	grassland
228800727159118	268	grassland		396178212781711	268	grassland
22806536165231	269	grassland		394419686241844	269	grassland
230313593510481	270	grassland		390752232865935	270	grassland
229824851417405	271	grassland		396969318339581	271	grassland
229716018185925	272	grassland		394860937572308	272	grassland
230060671144401	273	grassland		396113656346892	273	grassland
229402610525721	274	grassland		397975149243371	274	grassland
229104736763231	275	grassland		397936276551437	275	grassland
229883283435364	276	grassland		391952889999537	276	grassland
229429845219149	277	grassland		395299180896849	277	grassland
230587106206698	278	grassland		395016196954972	278	grassland
228412139847565	279	grassland		393046647230321	279	grassland
23031393412405	280	grassland		40052524411125	280	grassland
229136001251002	281	grassland		391640751538711	281	grassland
229718172206948	282	grassland		39613101022722	282	grassland
230277627595978	283	grassland		403585774445833	283	grassland
229648850149516	284	grassland		392284002036189	284	grassland
228233562389722	285	grassland		401179138321995	285	grassland
230082480007591	286	grassland		393684575871165	286	grassland
229253968682991	287	grassland		392835392660465	287	grassland
227905254085202	288	grassland		39376625480124	288	grassland
228499879024614	289	grassland		398947892082003	289	grassland
229899186730893	290	grassland		390455597204868	290	grassland
227185432070855	291	grassland		388114905826276	291	grassland
230406489864813	292	grassland		393163033921051	292	grassland
230780152545178	293	grassland		397354343097783	293	grassland
229506243403551	294	grassland		393984913693369	294	grassland
228667580835108	295	grassland		393696376509788	295	grassland
229730602203543	296	grassland		393569114720718	296	grassland
229495425324692	297	grassland		396252950159656	297	grassland
229611891178551	298	grassland		394380582164839	298	grassland
229443959094095	299	grassland		393098014716091	299	grassland
228985929790755	300	grassland		398361330926929	300	grassland
230655703860623	301	grassland		394042297190985	301	grassland
229536294155644	302	grassland		39556781896432	302	grassland
227881108900769	303	grassland		399091813596187	303	grassland
227580294347884	304	grassland		392607941135638	304	grassland
229329297052941	305	grassland		390593734092276	305	grassland
230628593898924	306	grassland		392749548799111	306	grassland
229604843835827	307	grassland		394588134573557	307	grassland
22937717005025	308	grassland		394759359526123	308	grassland
228265460130889	309	grassland		395167060021287	309	grassland
230071460439015	310	grassland		39472511453561	310	grassland
229825825284371	311	grassland		391208061455875	311	grassland
230569926809628	312	grassland		394528899995372	312	grassland
230483612452721	313	grassland		393607987412652	313	grassland
229944728204332	314	grassland		39714355129807	314	grassland
230190329777356	315	grassland		397904576796705	315	grassland
229979820996727	316	grassland		392545004396316	316	grassland
228373487403501	317	grassland		396176593086214	317	grassland
229286087103371	318	grassland		389906520431302	318	grassland
229169021577735	319	grassland		394448840760794	319	grassland
230023582644332	320	grassland		39795941505854	320	grassland
230593673812001	321	grassland		402030635383405	321	grassland
228558603682401	322	grassland		399405108982369	322	grassland
22928175027708	323	grassland		399928964783192	323	grassland
228985195792499	324	grassland		398733860891295	324	grassland
228829237954088	325	grassland		399903049655236	325	grassland
230811738457021	326	grassland		395785320931094	326	grassland
229636564074147	327	grassland		403552686380675	327	grassland
228440578681922	328	grassland		397140543292147	328	grassland
229255590195476	329	grassland		394719329908834	329	grassland
228543088974184	330	grassland		39329006432505	330	grassland
228476299930339	331	grassland		397855985931788	331	grassland
229349522782639	332	grassland		395415567587579	332	grassland
228914564051907	333	grassland		393297700032394	333	grassland
228783331880209	334	grassland		396630801980656	334	grassland
228905506609386	335	grassland		395446573187098	335	grassland
231366305321724	336	grassland		39796820769124	336	grassland
228255668690113	337	grassland		399771160164746	337	grassland
23029733520926	338	grassland		392260632144014	338	grassland
229912393902111	339	grassland		392705122865473	339	grassland
229911434427268	340	grassland		392698412698413	340	grassland
229534883727624	341	grassland		389258179462261	341	grassland
229131717195826	342	grassland		394219075385256	342	grassland
22856314199841	343	grassland		390808459438197	343	grassland
229503940663926	344	grassland		394778333101948	344	grassland
229686677445215	345	grassland		392460086075246	345	grassland
229299428601068	346	grassland		394243602202786	346	grassland
230131758635545	347	grassland		391140959785275	347	grassland
229741213995311	348	grassland		397398537646351	348	grassland
22973243000312	349	grassland		400864686010459	349	grassland
230449215279587	350	grassland		394549030496552	350	grassland
228845649771284	351	grassland		397455921143968	351	grassland
227431724465767	352	grassland		394956962376787	352	grassland
230824360348585	353	grassland		39802628534407	353	grassland
231399061792876	354	grassland		395429450691841	354	grassland
228710282263011	355	grassland		397291406358462	355	grassland
230328767605128	356	grassland		397807857837012	356	grassland
230922169214116	357	grassland		390875561108797	357	grassland
229382811762329	358	grassland		397818964320422	358	grassland
228906178241776	359	grassland		395012957563978	359	grassland
229137574789745	360	grassland		394581424406497	360	grassland
229736714058295	361	grassland		397349484011292	361	grassland
229389902281421	362	grassland		396488268776898	362	grassland
227918499635414	363	grassland		390988477023462	363	grassland
228776725895912	364	grassland		397032949234115	364	grassland
227938466306904	365	grassland		397076681012541	365	grassland
230062201506777	366	grassland		395209172104216	366	grassland
230107119321568	367	grassland		393861585450507	367	grassland
229665218790344	368	grassland		39464019621454	368	grassland
229453606613645	369	grassland		393641769633023	369	grassland
22850890768289	370	grassland		395955620343376	370	grassland
230855831123447	371	grassland		397064417603776	371	grassland
228067865881651	372	grassland		395849645980841	372	grassland
231445466793674	373	grassland		394031884862789	373	grassland
229996808498829	374	grassland		39605719838956	374	grassland
229635666965169	375	grassland		392016752279143	375	grassland
230471374351094	376	grassland		390326715720302	376	grassland
228199198798208	377	grassland		398555231616456	377	grassland
229943327371061	378	grassland		392224073302791	378	grassland
229266523411316	379	grassland		392054930815864	379	grassland
229436398432329	380	grassland		396840436855014	380	grassland
229416369394975	381	grassland		395345920681198	381	grassland
23144748648822	382	grassland		393941181914943	382	grassland
228706209292301	383	grassland		396819149428479	383	grassland
230792616123393	384	grassland		39532625295016	384	grassland
230444379526377	385	grassland		397293951594243	385	grassland
229921456142007	386	grassland		391124994215373	386	grassland
228538622618789	387	grassland		394195705493082	387	grassland
230860652484535	388	grassland		394814891943172	388	grassland
229459910363365	389	grassland		393354620759869	389	grassland
227414391552722	390	grassland		398177611180527	390	grassland
229093769965772	391	grassland		395791568328012	391	grassland
230194479506054	392	grassland		396480401684483	392	grassland
228938469367629	393	grassland		394810958396964	393	grassland
229367018806407	394	grassland		391867971678467	394	grassland
22897680038762	395	grassland		398002684066824	395	grassland
228053732817209	396	grassland		396924892405942	396	grassland
22776828425394	397	grassland		397172011661808	397	grassland
228181678787568	398	grassland		396308251191633	398	grassland
229146804937738	399	grassland		395592808551992	399	grassland
230149537704392	400	grassland		392968670461382	400	grassland
228261272023198	401	grassland		392179878754223	401	grassland
229754042173966	402	grassland		396048868527003	402	grassland
22871384191468	403	grassland		391964227868018	403	grassland
231714599487232	404	grassland		391922578555232	404	grassland
229180602439094	405	grassland		397199546485261	405	grassland
229557177125609	406	grassland		390798509880142	406	grassland
229305717958666	407	grassland		393425424591605	407	grassland
2297143295102	408	grassland		389951871905225	408	grassland
230425876054023	409	grassland		396617150261465	409	grassland
229911559158998	410	grassland		395423434679994	410	grassland
228749409647122	411	grassland		39500439631635	411	grassland
229037501563584	412	grassland		391219167939285	412	grassland
229718551199511	413	grassland		39326785135823	413	grassland
229360556743337	414	grassland		39132537368689	414	grassland
228160172158955	415	grassland		394301911240687	415	grassland
228604025221485	416	grassland		398442547086862	416	grassland
229934658515851	417	grassland		397106529686705	417	grassland
230620802963196	418	grassland		395742977463094	418	grassland
22899609542672	419	grassland		394772779860244	419	grassland
227825958286774	420	grassland		39522120412791	420	grassland
22872070215981	421	grassland		396895969272063	421	grassland
229636381773927	422	grassland		393885418112823	422	grassland
230166151011304	423	grassland		39014091350826	423	grassland
230678731256863	424	grassland		395772131982044	424	grassland
228646362048947	425	grassland		395228377065112	425	grassland
229539541977989	426	grassland		393155860983849	426	grassland
228697175836651	427	grassland		398101254107085	427	grassland
228408158026965	428	grassland		392973992318016	428	grassland
230643365014137	429	grassland		398897218751446	429	grassland
228454356740672	430	grassland		390168679716785	430	grassland
229718906205203	431	grassland		397630154102457	431	grassland
228157360897664	432	grassland		39105951224027	432	grassland
229624844088936	433	grassland		392952010736267	433	grassland
230098277760886	434	grassland		395039104077005	434	grassland
229561993689323	435	grassland		39390254060808	435	grassland
230347650070045	436	grassland		400602295339905	436	grassland
229736757234663	437	grassland		401425563422648	437	grassland
229551439466046	438	grassland		394772317090101	438	grassland
229552120693185	439	grassland		394315794344949	439	grassland
229324350960124	440	grassland		396124762830302	440	grassland
23022959628532	441	grassland		392782868249341	441	grassland
229666480499763	442	grassland		390913971030589	442	grassland
228083203087022	443	grassland		399478920820029	443	grassland
23131068936243	444	grassland		399148040168448	444	grassland
22915827545949	445	grassland		398224582349947	445	grassland
228141006648959	446	grassland		39613101022722	446	grassland
228959942414623	447	grassland		396209681151372	447	grassland
229262090637539	448	grassland		397923781757601	448	grassland
229048737014	449	grassland		397151187005414	449	grassland
230816996379163	450	grassland		392581794622611	450	grassland
23012930717732	451	grassland		39375283446712	451	grassland
229270932198221	452	grassland		395723078346985	452	grassland
229296060844368	453	grassland		396883705863298	453	grassland
229267972218329	454	grassland		39183280114767	454	grassland
228350762241836	455	grassland		392813179693646	455	grassland
230882043976167	456	grassland		391348280808922	456	grassland
229113429605312	457	grassland		391218473784071	457	grassland
228388992516969	458	grassland		394348882410107	458	grassland
231032758284559	459	grassland		397361747420056	459	grassland
22989788664248	460	grassland		398377527881901	460	grassland
228133129360495	461	grassland		390346846221482	461	grassland
228777008940991	462	grassland		399533296311722	462	grassland
228979539688298	463	grassland		393880327641261	463	grassland
230377048379245	464	grassland		393039474293119	464	grassland
228523486903135	465	grassland		395689990281827	465	grassland
230789411477417	466	grassland		394232495719376	466	grassland
228364516313716	467	grassland		397580637697256	467	grassland
229767681108864	468	grassland		395209172104216	468	grassland
232035001719043	469	grassland		391898514507844	469	grassland
229263107680873	470	grassland		394670739043917	470	grassland
231827644813274	471	grassland		391932296728215	471	grassland
228807990383683	472	grassland		398061687259938	472	grassland
230089445794953	473	grassland		396870979684391	473	grassland
229171808852155	474	grassland		392118793095469	474	grassland
229036844323317	475	grassland		395785783701236	475	grassland
230223191790741	476	grassland		397067888379842	476	grassland
228775315467893	477	grassland		39331482252765	477	grassland
228385552799656	478	grassland		393309963441159	478	grassland
230111863924668	479	grassland		396212920542367	479	grassland
229462592095553	480	grassland		392663010782544	480	grassland
229679783618466	481	grassland		397828913878477	481	grassland
229705334433544	482	grassland		398307880975519	482	grassland
230362181316547	483	grassland		395571058355315	483	grassland
229499469511156	484	grassland		396211763617011	484	grassland
231019364015746	485	grassland		394033504558286	485	grassland
229843839424555	486	grassland		398495997038271	486	grassland
229402792825941	487	grassland		392690545605997	487	grassland
229504578714697	488	grassland		400137905502337	488	grassland
229011154384386	489	grassland		392911055578694	489	grassland
228672949096856	490	grassland		393806978573742	490	grassland
228598210803934	491	grassland		396069924568467	491	grassland
230712658287323	492	grassland		396390624276922	492	grassland
22978335413043	493	grassland		393941413300014	493	grassland
230022081066202	494	grassland		397012124577722	494	grassland
228961424803256	495	grassland		393950668702855	495	grassland
230643110753304	496	grassland		393234763293072	496	grassland
228158315575133	497	grassland		392957563977972	497	grassland
227558140073752	498	grassland		39954394002499	498	grassland
230272307307972	499	grassland		393728076264519	499	grassland
230503670274321	500	grassland		396858484890555	500	grassland
228873843939555	501	grassland		391106252024619	501	grassland
230531682142372	502	grassland		391493822018603	502	grassland
229061119036853	503	grassland		394439353972882	503	grassland
229973210215057	504	grassland		389236660650655	504	grassland
228936627175929	505	grassland		393519598315517	505	grassland
22820846252782	506	grassland		392319403952057	506	grassland
228789707590543	507	grassland		39039566847147	507	grassland
229879301614764	508	grassland		393784765606923	508	grassland
230713910401994	509	grassland		393132491091675	509	grassland
23053987126016	510	grassland		396181914942848	510	grassland
227926736726944	511	grassland		393930538201675	511	grassland
229523523545479	512	grassland		398262760886668	512	grassland
231279664743371	513	grassland		395229533990467	513	grassland
229279557877063	514	grassland		399149891249017	514	grassland
229079972717525	515	grassland		397151881160627	515	grassland
228126542565696	516	grassland		396803878013791	516	grassland
229597571016514	517	grassland		397291637743533	517	grassland
228614339576051	518	grassland		389596233051044	518	grassland
228431473265658	519	grassland		3940254060808	519	grassland
230527292544964	520	grassland		397486001203202	520	grassland
230065809132187	521	grassland		394492803924291	521	grassland
228899246036033	522	grassland		400849877365912	522	grassland
229416585276814	523	grassland		397659308621408	523	grassland
228812931679126	524	grassland		395647646813828	524	grassland
230937405674628	525	grassland		390671016706002	525	grassland
229005133679744	526	grassland		388861354065436	526	grassland
230575520547965	527	grassland		39503586468601	527	grassland
227927010177274	528	grassland		397417742607247	528	grassland
229941897753544	529	grassland		394964829469203	529	grassland
229027033693043	530	grassland		398678328474247	530	grassland
229779549812676	531	grassland		392825905872553	531	grassland
228941573268747	532	grassland		390522004720255	532	grassland
229596822626136	533	grassland		39720833911796	533	grassland
229572797376059	534	grassland		394084177888843	534	grassland
229155776027523	535	grassland		390411634041372	535	grassland
22935980835296	536	grassland		395421120829284	536	grassland
230083928814604	537	grassland		393747743995557	537	grassland
229419703570055	538	grassland		396284187144245	538	grassland
230019730352836	539	grassland		396042158359943	539	grassland
228058554178297	540	grassland		392674348651025	540	grassland
23004524278892	541	grassland		394827386737008	541	grassland
230255804340666	542	grassland		393834050627054	542	grassland
229775452855095	543	grassland		388464297283539	543	grassland
22925347935082	544	grassland		391642139849137	544	grassland
229001881060025	545	grassland		395530334582813	545	grassland
229117411425912	546	grassland		395003470776066	546	grassland
228422080006942	547	grassland		396418621870517	547	grassland
230314068450528	548	grassland		394404646212226	548	grassland
230360977175619	549	grassland		397916146050257	549	grassland
228500804917838	550	grassland		394069369244296	550	grassland
228692469612544	551	grassland		393423110740895	551	grassland
228572362551655	552	grassland		393365264473136	552	grassland
230279877564486	553	grassland		392587347864316	553	grassland
228214703911676	554	grassland		394655467629229	554	grassland
229054047707258	555	grassland		397038733860891	555	grassland
230083228397968	556	grassland		393785691147207	556	grassland
231453507192862	557	grassland		396178675551853	557	grassland
227885800732753	558	grassland		397600999583507	558	grassland
228501087962917	559	grassland		394594150585404	559	grassland
228364799358795	560	grassland		397799296589384	560	grassland
228619415197972	561	grassland		399975704567541	561	grassland
229862789052711	562	grassland		390680734878986	562	grassland
23001942811826	563	grassland		389089962515619	563	grassland
230402982984261	564	grassland		394080707112777	564	grassland
230050783756141	565	grassland		396480170299412	565	grassland
230095116291277	566	grassland		396007219214216	566	grassland
228937150089719	567	grassland		397982553565644	567	grassland
230150933740289	568	grassland		393507566291823	568	grassland
228760525163182	569	grassland		398860428525152	569	grassland
228891239218465	570	grassland		398400435003934	570	grassland
229363075364801	571	grassland		396427414503216	571	grassland
230337949779379	572	grassland		398421491045398	572	grassland
230111504121602	573	grassland		398699615900782	573	grassland
229821617987183	574	grassland		392698875468555	574	grassland
230061462711147	575	grassland		395275116849461	575	grassland
229019890402835	576	grassland		390896617150262	576	grassland
228105865882822	577	grassland		395649960664538	577	grassland
230612225258097	578	grassland		392505437549169	578	grassland
227662137552021	579	grassland		392298810680735	579	grassland
230494392152586	580	grassland		395791799713082	580	grassland
229232721112585	581	grassland		390470868619557	581	grassland
229222848116447	582	grassland		395971354528206	582	grassland
229652337840572	583	grassland		401000277662085	583	grassland
230132113641237	584	grassland		392378869915313	584	grassland
228885472774657	585	grassland		396395020593271	585	grassland
229732684263953	586	grassland		396062288861123	586	grassland
230377211489968	587	grassland		39522120412791	587	grassland
228911138726716	588	grassland		395045582858994	588	grassland
230727539742144	589	grassland		393480725623583	589	grassland
230221407167532	590	grassland		395377389050858	590	grassland
230352433052139	591	grassland		399275070572447	591	grassland
229868493130654	592	grassland		394060113841455	592	grassland
230334001540398	593	grassland		391849229487713	593	grassland
227534014078816	594	grassland		392167615345458	594	grassland
230376343165235	595	grassland		391237447359896	595	grassland
228636805679508	596	grassland		402815956314499	596	grassland
230475610432527	597	grassland		394386135406544	597	grassland
230153145329803	598	grassland		401573649868111	598	grassland
230039543508351	599	grassland		393798185941043	599	grassland
227855323014354	600	grassland		392347864315794	600	grassland
228850010584447	601	grassland		396321671525753	601	grassland
229551957582462	602	grassland		396465593039937	602	grassland
230860019231138	603	grassland		392296496830025	603	grassland
230999243828281	604	grassland		39464898884724	604	grassland
228995836368512	605	grassland		393799574251469	605	grassland
229568340615412	606	grassland		398951362858068	606	grassland
229615383666981	607	grassland		391864963672544	607	grassland
230234513593892	608	grassland		393387246054885	608	grassland
230352126020189	609	grassland		392060021287427	609	grassland
229193713662829	610	grassland		395880882965431	610	grassland
229393720991298	611	grassland		399645518071174	611	grassland
229072954159046	612	grassland		392159285482901	612	grassland
228261142494094	613	grassland		398984219538155	613	grassland
229462774395773	614	grassland		397509371095377	614	grassland
229592140388901	615	grassland		393751908926836	615	grassland
230406350740961	616	grassland		403011245314452	616	grassland
229931468261997	617	grassland		394843815077051	617	grassland
22940267768896	618	grassland		394046693507335	618	grassland
228646457996432	619	grassland		399374334767921	619	grassland
229024040131532	620	grassland		393180850571521	620	grassland
228978585010829	621	grassland		392535517608404	621	grassland
231161207979212	622	grassland		397075986857328	622	grassland
228863500800744	623	grassland		395005321856634	623	grassland
229450118922589	624	grassland		387878430283678	624	grassland
228736216868026	625	grassland		391577583414318	625	grassland
229182348683309	626	grassland		395359341015318	626	grassland
228038395611838	627	grassland		398418251654403	627	grassland
229383531368461	628	grassland		394042991346198	628	grassland
227458345095296	629	grassland		395706418621871	629	grassland
228518075465018	630	grassland		397396917950854	630	grassland
229280598907268	631	grassland		39444120505345	631	grassland
230431882366542	632	grassland		395709195242723	632	grassland
228794864767826	633	grassland		39509602480448	633	grassland
227912301427926	634	grassland		389370169836642	634	grassland
230053810899272	635	grassland		397108612152344	635	grassland
229238497151142	636	grassland		39316488500162	636	grassland
231093272362929	637	grassland		400690915822111	637	grassland
229992913030965	638	grassland		392569993983988	638	grassland
228119677523192	639	grassland		39261511407284	639	grassland
230451091052906	640	grassland		396901522513767	640	grassland
228925703554838	641	grassland		395136517191911	641	grassland
229399074860923	642	grassland		399187375630524	642	grassland
22880770254123	643	grassland		399587671803415	643	grassland
229857310451355	644	grassland		392335369521958	644	grassland
229955594256933	645	grassland		398531398954139	645	grassland
228895206646942	646	grassland		396023184784118	646	grassland
228127425282552	647	grassland		395960710814938	647	grassland
229178645110414	648	grassland		395760099958351	648	grassland
229530796364792	649	grassland		391507242352723	649	grassland
228253917648524	650	grassland		397829839418761	650	grassland
230221872512831	651	grassland		392885834605951	651	grassland
230164692609542	652	grassland		394882456383914	652	grassland
229861915930603	653	grassland		397709981951964	653	grassland
229791903051284	654	grassland		397207876347818	654	grassland
229692487065392	655	grassland		389795224212134	655	grassland
229118380495504	656	grassland		40084710074506	656	grassland
229369926015183	657	grassland		396224258410847	657	grassland
229001348551487	658	grassland		390691609977324	658	grassland
229333206912928	659	grassland		397741450321625	659	grassland
228839441969047	660	grassland		39405456059975	660	grassland
229779017304138	661	grassland		393781063445786	661	grassland
229850594127452	662	grassland		393551992225462	662	grassland
229620588818006	663	grassland		395542366606506	663	grassland
230391857873452	664	grassland		397290249433107	664	grassland
229221298564575	665	grassland		393457355731408	665	grassland
230235780100686	666	grassland		394487482067657	666	grassland
229724140140473	667	grassland		395205238558008	667	grassland
230369564475467	668	grassland		392855291776575	668	grassland
229969616981768	669	grassland		392984636031283	669	grassland
229975038014633	670	grassland		39862765514369	670	grassland
230050433547823	671	grassland		395453051969087	671	grassland
229474081806802	672	grassland		393415012263409	672	grassland
229418729703089	673	grassland		397146096533852	673	grassland
23004674436705	674	grassland		390098107270119	674	grassland
229551722511125	675	grassland		400003008005923	675	grassland
230055787417449	676	grassland		394434726271461	676	grassland
228971887876422	677	grassland		393709334073766	677	grassland
230575194326518	678	grassland		395938266463048	678	grassland
229095914392047	679	grassland		390437086399186	679	grassland
227931275042953	680	grassland		391935767504281	680	grassland
228566476173491	681	grassland		399179277153038	681	grassland
23025841411224	682	grassland		395712666018789	682	grassland
230159890437951	683	grassland		397588042019529	683	grassland
228139322770609	684	grassland		395440094405109	684	grassland
229187836879413	685	grassland		388340043500393	685	grassland
228634973082557	686	grassland		394556666203897	686	grassland
229515243277581	687	grassland		393601508630663	687	grassland
230098277760886	688	grassland		402688463140358	688	grassland
229320460289634	689	grassland		405757554722569	689	grassland
229626763038623	690	grassland		391242537831459	690	grassland
228170069141964	691	grassland		396515572215281	691	grassland
231236598715027	692	grassland		39088065158036	692	grassland
228871704310655	693	grassland		394147808783377	693	grassland
229447336445544	694	grassland		394332685455134	694	grassland
22904815653172	695	grassland		394315562959878	695	grassland
229269627312434	696	grassland		398252348558471	696	grassland
230198744371733	697	grassland		398572122726642	697	grassland
229780902672206	698	grassland		391468832430932	698	grassland
229228820847347	699	grassland		398573048266926	699	grassland
228269825741426	700	grassland		391242537831459	700	grassland
229659826541724	701	grassland		39949257253922	701	grassland
228094433740063	702	grassland		396065759637188	702	grassland
229109740424539	703	grassland		399367624600861	703	grassland
2297176972669	704	grassland		396592623443935	704	grassland
22896108898706	705	grassland		396677078994863	705	grassland
228801931300047	706	grassland		397433708177148	706	grassland
227498484725367	707	grassland		397349484011292	707	grassland
22930716676568	708	grassland		398025359803786	708	grassland
230503449595107	709	grassland		397115090934333	709	grassland
230630042705937	710	grassland		393608681567865	710	grassland
229229645995712	711	grassland		395539821370725	711	grassland
227362378421465	712	grassland		398560090702948	712	grassland
23011408510893	713	grassland		397113702623907	713	grassland
228789674008923	714	grassland		393400203618863	714	grassland
229560290621476	715	grassland		395313526771253	715	grassland
230150156565666	716	grassland		397991114813272	716	grassland
228638206512779	717	grassland		393318293303716	717	grassland
230191519526162	718	grassland		396974177426072	718	grassland
229175857835994	719	grassland		400979221620621	719	grassland
231179687464694	720	grassland		39475403766949	720	grassland
227923632825826	721	grassland		397319866722199	721	grassland
229053203369395	722	grassland		392865241334629	722	grassland
229920228014207	723	grassland		393402517469573	723	grassland
228905895196697	724	grassland		400617798139664	724	grassland
230503569529462	725	grassland		389724651765468	725	grassland
230711780367842	726	grassland		39579573325929	726	grassland
228993576805256	727	grassland		394420380397057	727	grassland
231997529429036	728	grassland		3922016289509	728	grassland
229049456620132	729	grassland		395209634874358	729	grassland
229052133554945	730	grassland		391252950159656	730	grassland
229452968562874	731	grassland		396513721134712	731	grassland
229553569500198	732	grassland		396375352862233	732	grassland
229569986114768	733	grassland		392292563283817	733	grassland
228513354848789	734	grassland		396117821278171	734	grassland
228901587154651	735	grassland		393589476606969	735	grassland
230527177407983	736	grassland		394336850386413	736	grassland
230633156201804	737	grassland		391415151094451	737	grassland
229858788042614	738	grassland		393893747975381	738	grassland
228621228605426	739	grassland		398131796936462	739	grassland
229020753930194	740	grassland		393493914572632	740	grassland
230227322329942	741	grassland		396739321578972	741	grassland
230457644266086	742	grassland		395068489981026	742	grassland
227985240705517	743	grassland		39942547086862	743	grassland
230736486845058	744	grassland		395481512332824	744	grassland
228780160815851	745	grassland		394593919200333	745	grassland
229756431266326	746	grassland		397919848211393	746	grassland
228324040867449	747	grassland		393462908973113	747	grassland
228886509007487	748	grassland		393060761719654	748	grassland
228854141123647	749	grassland		397264334305151	749	grassland
230374222725831	750	grassland		397602156508862	750	grassland
227591808046004	751	grassland		395453283354158	751	grassland
228189388167935	752	grassland		396697440881114	752	grassland
228943780060887	753	grassland		395443565181175	753	grassland
229983764438333	754	grassland		401447545004396	754	grassland
230999267815152	755	grassland		39291915405618	755	grassland
229118236574277	756	grassland		395542829376649	756	grassland
229018902143746	757	grassland		401772872414272	757	grassland
231231734177571	758	grassland		390999583506872	758	grassland
23158810712126	759	grassland		395749224860012	759	grassland
229890700175903	760	grassland		395655513906243	760	grassland
230792841599981	761	grassland		396582673885881	761	grassland
229518327989202	762	grassland		396669443287519	762	grassland
231142464638147	763	grassland		396387616270998	763	grassland
229434906448948	764	grassland		39587162756259	764	grassland
230015345552802	765	grassland		396034754037669	765	grassland
228446297151988	766	grassland		392165995649961	766	grassland
229551684132131	767	grassland		39597899023555	767	grassland
229558784245972	768	grassland		39266648155861	768	grassland
228500075716957	769	grassland		391178444166782	769	grassland
230413801063119	770	grassland		394075385256143	770	grassland
22968257569026	771	grassland		394872275440789	771	grassland
230858901442946	772	grassland		397415197371466	772	grassland
228404161814243	773	grassland		396728215095562	773	grassland
231744818147423	774	grassland		393888657503818	774	grassland
229259548029205	775	grassland		395852885371836	775	grassland
230044734267254	776	grassland		396579434494886	776	grassland
231171224896576	777	grassland		3929325743903	777	grassland
228774495116902	778	grassland		398074644823916	778	grassland
228201348021857	779	grassland		399407422833079	779	grassland
227789258374016	780	grassland		390862372159748	780	grassland
228127017505743	781	grassland		394848905548614	781	grassland
229233752548041	782	grassland		394425239483549	782	grassland
228863385663763	783	grassland		39876394095053	783	grassland
230108505762716	784	grassland		395961636355222	784	grassland
22846055494816	785	grassland		400254292193068	785	grassland
231287187026142	786	grassland		396019019852839	786	grassland
229723948245505	787	grassland		395164746170577	787	grassland
229321011987669	788	grassland		393930769586746	788	grassland
228407049833521	789	grassland		394925262622056	789	grassland
229002264849963	790	grassland		393699847285853	790	grassland
229855305148933	791	grassland		39620921838123	791	grassland
230303164018933	792	grassland		396269378499699	792	grassland
230420522184397	793	grassland		397298810680735	793	grassland
229601029923324	794	grassland		389667731037993	794	grassland
230549797027415	795	grassland		394429404414827	795	grassland
228843337436911	796	grassland		399661020870933	796	grassland
22945231611998	797	grassland		39408811143505	797	grassland
228696652922861	798	grassland		394360220278588	798	grassland
228896420382619	799	grassland		397567448748207	799	grassland
229678545895918	800	grassland		395330649266509	800	grassland
228673644716118	801	grassland		398871997778703	801	grassland
228987018794702	802	grassland		393633671155537	802	grassland
22975328418884	803	grassland		393362487852284	803	grassland
229590773137249	804	grassland		393788236382989	804	grassland
228785389953748	805	grassland		400791568328011	805	grassland
230238658525216	806	grassland		393715812855755	806	grassland
229638578971318	807	grassland		393849553426813	807	grassland
229783018314235	808	grassland		393983293997871	808	grassland
229283510913417	809	grassland		398260215650886	809	grassland
230609461970548	810	grassland		389351659030959	810	grassland
228429798982057	811	grassland		396890184645287	811	grassland
229169501315157	812	grassland		394983108889814	812	grassland
230872089424667	813	grassland		392994585589338	813	grassland
229101157922066	814	grassland		393048961081031	814	grassland
230082187367763	815	grassland		399591836734694	815	grassland
228299722977545	816	grassland		394325743903003	816	grassland
230749881113871	817	grassland		395525475496321	817	grassland
228243761607307	818	grassland		392106066916563	818	grassland
229853477349356	819	grassland		392444351890416	819	grassland
227921982529095	820	grassland		394899116109029	820	grassland
228379944669197	821	grassland		395009718172983	821	grassland
229507389975988	822	grassland		401509787588505	822	grassland
230175961641577	823	grassland		396697672266185	823	grassland
230015902048211	824	grassland		391039844509232	824	grassland
229884545144783	825	grassland		394859549261882	825	grassland
229273733864763	826	grassland		392831459114258	826	grassland
227892210024706	827	grassland		395911657179879	827	grassland
230781016072537	828	grassland		392740756166412	828	grassland
228792715544177	829	grassland		392142394372715	829	grassland
230241594518236	830	grassland		393091767319173	830	grassland
231859432214834	831	grassland		39668540885742	831	grassland
230951159746507	832	grassland		397097274283863	832	grassland
229888997108056	833	grassland		397195381553982	833	grassland
229461445523115	834	grassland		399733675783238	834	grassland
228681651533685	835	grassland		394080012957564	835	grassland
229278905434169	836	grassland		391761765930862	836	grassland
229198688539891	837	grassland		396121754824379	837	grassland
23113898654184	838	grassland		394902586885094	838	grassland
22977689206736	839	grassland		396910546531538	839	grassland
229919254147241	840	grassland		394672358739414	840	grassland
229946119442855	841	grassland		399710305891064	841	grassland
22825684884417	842	grassland		398016567171086	842	grassland
229470613305243	843	grassland		401270998195196	843	grassland
230486610811606	844	grassland		395839465037716	844	grassland
22819529853297	845	grassland		393020500717294	845	grassland
22984741826572	846	grassland		393401360544218	846	grassland
230281316776751	847	grassland		395694155213106	847	grassland
227824408734902	848	grassland		394087880049979	848	grassland
229951444528235	849	grassland		392548937942524	849	grassland
230304622420695	850	grassland		391469063816003	850	grassland
229831586930805	851	grassland		396174510620575	851	grassland
22940387223514	852	grassland		391953815539821	852	grassland
229475429868957	853	grassland		392223147762506	853	grassland
229943197841957	854	grassland		39898745892915	854	grassland
228704918798637	855	grassland		396011152760424	855	grassland
230376880471147	856	grassland		395649729279467	856	grassland
229844271188234	857	grassland		395964644361146	857	grassland
228650219137818	858	grassland		397730806608358	858	grassland
23073114257018	859	grassland		395071035216808	859	grassland
229008132038629	860	grassland		394026331621084	860	grassland
231003830118032	861	grassland		401022259243834	861	grassland
228393290964268	862	grassland		390095562034338	862	grassland
229161163478768	863	grassland		394157758341432	863	grassland
228824032803063	864	grassland		39296381137489	864	grassland
229527903548139	865	grassland		394069137859225	865	grassland
230976086902937	866	grassland		392661622472118	866	grassland
228548207772473	867	grassland		392887917071591	867	grassland
230041390497424	868	grassland		402080151788607	868	grassland
228566672865834	869	grassland		396183303253274	869	grassland
229954313358017	870	grassland		39580012957564	870	grassland
229094566329892	871	grassland		39002013050118	871	grassland
229993867708434	872	grassland		391861261511407	872	grassland
229970945854426	873	grassland		393300476653246	873	grassland
229440111599973	874	grassland		399382201860336	874	grassland
230047823776249	875	grassland		390241566014161	875	grassland
228308871570176	876	grassland		396136794853996	876	grassland
229065158425943	877	grassland		396911472071822	877	grassland
229351326595344	878	grassland		393689666342728	878	grassland
229622119180381	879	grassland		397675968346522	879	grassland
229307670489972	880	grassland		397541996390393	880	grassland
230027756359901	881	grassland		392762737748161	881	grassland
229275537677469	882	grassland		393624184367625	882	grassland
229926071216003	883	grassland		396407978157249	883	grassland
229866271946392	884	grassland		396266833263918	884	grassland
229128881947664	885	grassland		391675690684437	885	grassland
230098071473795	886	grassland		394797306677773	886	grassland
228342160549866	887	grassland		396246934147809	887	grassland
229242037613314	888	grassland		396701837197464	888	grassland
229153468490525	889	grassland		394995372298579	889	grassland
228464738258477	890	grassland		395038409921792	890	grassland
229053563172462	891	grassland		389090656670832	891	grassland
229452320917355	892	grassland		392144245453283	892	grassland
228935955543539	893	grassland		392975612013513	893	grassland
229163523786883	894	grassland		39567495025221	894	grassland
229066779938429	895	grassland		397624832245823	895	grassland
229802203013728	896	grassland		396182840483132	896	grassland
228109372763374	897	grassland		40238257207645	897	grassland
228543549522109	898	grassland		394276227497802	898	grassland
229005066516505	899	grassland		39333263917812	899	grassland
228708214594723	900	grassland		394790827895784	900	grassland
228385571989153	901	grassland		394525660604378	901	grassland
228511272788379	902	grassland		396142579480772	902	grassland
230332096982834	903	grassland		391733768337267	903	grassland
227991918650426	904	grassland		396289046230737	904	grassland
229447768209223	905	grassland		401987597760193	905	grassland
228917341731578	906	grassland		390312369845898	906	grassland
229357145810269	907	grassland		39495534268129	907	grassland
230712154563031	908	grassland		390899393771114	908	grassland
230955534951793	909	grassland		397532046832338	909	grassland
228691649261553	910	grassland		398552686380675	910	grassland
229575205657916	911	grassland		395828358554306	911	grassland
229612759503284	912	grassland		40637905502337	912	grassland
229113021828504	913	grassland		399167707899486	913	grassland
230312173487712	914	grassland		393927992965894	914	grassland
230021231930966	915	grassland		392577861076403	915	grassland
23000210000259	916	grassland		398555463001527	916	grassland
231168979725443	917	grassland		39360081447545	917	grassland
230051383427918	918	grassland		393631357304827	918	grassland
228051621972553	919	grassland		392711601647462	919	grassland
229424174722825	920	grassland		392197464019621	920	grassland
229791217026771	921	grassland		391901522513767	921	grassland
229570115643872	922	grassland		392841177287241	922	grassland
229385690186859	923	grassland		397364524040909	923	grassland
23004163516351	924	grassland		395169605257069	924	grassland
229067936105615	925	grassland		392787727335832	925	grassland
23113638156764	926	grassland		396715488916655	926	grassland
23011562026868	927	grassland		39380420195289	927	grassland
228704520616577	928	grassland		393020269332223	928	grassland
229900707498519	929	grassland		390934564301911	929	grassland
228918512290887	930	grassland		396975334351428	930	grassland
229567716956763	931	grassland		400848026285344	931	grassland
23046928749331	932	grassland		396088666759221	932	grassland
229291153130544	933	grassland		401813596186774	933	grassland
229917052152476	934	grassland		395431995927623	934	grassland
229789686664396	935	grassland		388597343699385	935	grassland
228921568218263	936	grassland		395374381044935	936	grassland
230544783771358	937	grassland		39205400527558	937	grassland
230694922394844	938	grassland		394646443611458	938	grassland
228572784720586	939	grassland		399897727798602	939	grassland
229569808611922	940	grassland		396869591373965	940	grassland
23002668654545	941	grassland		395353325003471	941	grassland
230329237747801	942	grassland		391702068582535	942	grassland
230389478375841	943	grassland		3909498357166	943	grassland
228188601398563	944	grassland		399361608589014	944	grassland
22930220628074	945	grassland		390582627608867	945	grassland
229862496412883	946	grassland		395250127261789	946	grassland
229458202498144	947	grassland		392949234115415	947	grassland
230356985760271	948	grassland		396785598593179	948	grassland
229154303233638	949	grassland		395488685270026	949	grassland
229728606495869	950	grassland		389329908834282	950	grassland
227794578662022	951	grassland		397752325419964	951	grassland
228924873609098	952	grassland		391375121477162	952	grassland
229471208179646	953	grassland		392858531167569	953	grassland
229334794843794	954	grassland		400365357027165	954	grassland
228015377810346	955	grassland		394137859225323	955	grassland
230528597430751	956	grassland		395899856541256	956	grassland
228893527565966	957	grassland		393197741681707	957	grassland
230111883114165	958	grassland		392622287010042	958	grassland
228980148954823	959	grassland		39530172613263	959	grassland
22924116928858	960	grassland		397217825905873	960	grassland
228183971932444	961	grassland		388252348558471	961	grassland
229943672782004	962	grassland		395904021472535	962	grassland
228452116366913	963	grassland		3930084686936	963	grassland
228694191869888	964	grassland		393330556712481	964	grassland
229505039262622	965	grassland		398108658429358	965	grassland
230914877205306	966	grassland		394123050580777	966	grassland
230157894730277	967	grassland		396377898098015	967	grassland
230024662053531	968	grassland		395973668378916	968	grassland
228703431612629	969	grassland		396845064556435	969	grassland
229978261850107	970	grassland		394099680688602	970	grassland
228690891276427	971	grassland		39616664352816	971	grassland
229709263483027	972	grassland		399106853625804	972	grassland
230182534044254	973	grassland		396116201582674	973	grassland
22900867893929	974	grassland		394302836780971	974	grassland
229313648018246	975	grassland		394788745430145	975	grassland
22972544502626	976	grassland		39772918691286	976	grassland
230397110998219	977	grassland		395948216021102	977	grassland
228875345517685	978	grassland		398027673654496	978	grassland
228744612272906	979	grassland		394584895182563	979	grassland
229184560272823	980	grassland		396241843676246	980	grassland
229860745371294	981	grassland		391102781248554	981	grassland
230010293917752	982	grassland		398853486973021	982	grassland
231212640628189	983	grassland		399860243417095	983	grassland
229893900024506	984	grassland		392343699384516	984	grassland
228636800882134	985	grassland		396006293673932	985	grassland
228572439309642	986	grassland		397099588134574	986	grassland
229737827049114	987	grassland		394626313110278	987	grassland
229105254879647	988	grassland		394453931232357	988	grassland
230776170724578	989	grassland		397276134943773	989	grassland
229959259450834	990	grassland		396114581887177	990	grassland
229267703565373	991	grassland		398937711138877	991	grassland
230450486583754	992	grassland		398220648803739	992	grassland
228335276317865	993	grassland		395034707760655	993	grassland
22930164978533	994	grassland		397820352630848	994	grassland
228635025853673	995	grassland		391878384006664	995	grassland
230943786182336	996	grassland		394145957702809	996	grassland
229562084839433	997	grassland		39053195427831	997	grassland
230514325242456	998	grassland		395376694895645	998	grassland
23004457115653	999	grassland		390756397797214	999	grassland
227847776744711	1000	grassland		391603961312416	1000	grassland
232403559454474	1	abandoned		373013027794831	1	abandoned
232450814869703	2	abandoned		373442285547667	2	abandoned
232855953396287	3	abandoned		373009753191741	3	abandoned
233821620587379	4	abandoned		371388682288327	4	abandoned
235132866073861	5	abandoned		3681925272988	5	abandoned
232492744760582	6	abandoned		372130735823247	6	abandoned
233400658067464	7	abandoned		372191244793381	7	abandoned
234873062189593	8	abandoned		36729913015152	8	abandoned
232136623698873	9	abandoned		368589323768835	9	abandoned
231516037688608	10	abandoned		373391885134897	10	abandoned
231464076911754	11	abandoned		370309202261128	11	abandoned
234328785726012	12	abandoned		371673857505219	12	abandoned
233071553459686	13	abandoned		370091512342691	13	abandoned
234308669812874	14	abandoned		368749494572132	14	abandoned
234090874570307	15	abandoned		374450436177132	15	abandoned
233122879308035	16	abandoned		371785905880504	16	abandoned
232543607947852	17	abandoned		370602919920863	17	abandoned
231869220360265	18	abandoned		368754050541648	18	abandoned
234344895191072	19	abandoned		373570422190305	19	abandoned
233354721728507	20	abandoned		373938601476818	20	abandoned
233067896468381	21	abandoned		370262788321683	21	abandoned
233989724061155	22	abandoned		371948781790701	22	abandoned
233485177387359	23	abandoned		371198470561034	23	abandoned
233259438155606	24	abandoned		372908525244058	24	abandoned
233282802540159	25	abandoned		366458411401769	25	abandoned
233068364051388	26	abandoned		371258694783073	26	abandoned
232164703288903	27	abandoned		373492828334486	27	abandoned
23193312173053	28	abandoned		372379748032106	28	abandoned
233997298905863	29	abandoned		371291725562064	29	abandoned
232503154634888	30	abandoned		372449368941272	30	abandoned
231973397854144	31	abandoned		368711480701483	31	abandoned
231751177799757	32	abandoned		373644883817082	32	abandoned
234779909810818	33	abandoned		376648406720511	33	abandoned
233794279286306	34	abandoned		36836124054494	34	abandoned
231674085666778	35	abandoned		368474855034745	35	abandoned
232771458686024	36	abandoned		370752412670607	36	abandoned
233214254871386	37	abandoned		370521909087906	37	abandoned
233758866025961	38	abandoned		373393024127276	38	abandoned
233760426276625	39	abandoned		369051754674709	39	abandoned
232768170839199	40	abandoned		371810963712842	40	abandoned
233460626818547	41	abandoned		37527392766715	41	abandoned
234208961428152	42	abandoned		370750561807991	42	abandoned
2336207420058	43	abandoned		367255848441118	43	abandoned
234372645012035	44	abandoned		374397473031508	44	abandoned
234863538262037	45	abandoned		371139242957325	45	abandoned
232093271371268	46	abandoned		367439795710327	46	abandoned
234383364967703	47	abandoned		371700623826126	47	abandoned
234177574303591	48	abandoned		373039082245501	48	abandoned
232811833248166	49	abandoned		37066599162385	49	abandoned
234039322313344	50	abandoned		372585620904611	50	abandoned
233825902663334	51	abandoned		37083740997689	51	abandoned
233812647915577	52	abandoned		366749708702699	52	abandoned
2332671409704	53	abandoned		375595265892076	53	abandoned
232420294004185	54	abandoned		374764513325641	54	abandoned
232812266377688	55	abandoned		37248638619359	55	abandoned
233161511508237	56	abandoned		365971776907841	56	abandoned
231351532143019	57	abandoned		369801496408187	57	abandoned
236415874468669	58	abandoned		371846699598733	58	abandoned
23237642487431	59	abandoned		367704753812492	59	abandoned
233578098435594	60	abandoned		374538992834599	60	abandoned
232203812915964	61	abandoned		368165049107656	61	abandoned
232791889602451	62	abandoned		369741841682337	62	abandoned
231311846650572	63	abandoned		369175904844021	63	abandoned
234591591985375	64	abandoned		368600144196435	64	abandoned
232924958804214	65	abandoned		371040720116542	65	abandoned
233196019134127	66	abandoned		367404059824436	66	abandoned
232057818735512	67	abandoned		370522905706238	67	abandoned
233737081579778	68	abandoned		367405341190862	68	abandoned
235279155569897	69	abandoned		370513081896969	69	abandoned
234260238057238	70	abandoned		370353480589861	70	abandoned
234217446829241	71	abandoned		370214096397481	71	abandoned
234284291511485	72	abandoned		368127177611055	72	abandoned
232750392841094	73	abandoned		368969177727232	73	abandoned
23351359659031	74	abandoned		366898204834111	74	abandoned
233742608903109	75	abandoned		373831963315334	75	abandoned
233895164011433	76	abandoned		373816729292264	76	abandoned
233157170369164	77	abandoned		372647268867124	77	abandoned
232861027902391	78	abandoned		372414344925618	78	abandoned
23311918294132	79	abandoned		367632000674284	79	abandoned
232463680785275	80	abandoned		374123687738405	80	abandoned
23261867224716	81	abandoned		368491228050193	81	abandoned
232764878070447	82	abandoned		375668019030285	82	abandoned
234146482494613	83	abandoned		376376045167882	83	abandoned
233242265554446	84	abandoned		37223466887783	84	abandoned
233012209793253	85	abandoned		370445454224466	85	abandoned
23389813685497	86	abandoned		37177579732314	86	abandoned
233514251206519	87	abandoned		3731448661627	87	abandoned
233745153539051	88	abandoned		369018723895718	88	abandoned
23301132876843	89	abandoned		373767183123778	89	abandoned
234148352826639	90	abandoned		371031750551557	90	abandoned
231710616204413	91	abandoned		371010821566593	91	abandoned
233087116590917	92	abandoned		370340951673692	92	abandoned
234102711803265	93	abandoned		371670155779988	93	abandoned
23265440543272	94	abandoned		36863516821209	94	abandoned
232651988766865	95	abandoned		374894358456848	95	abandoned
233190447513458	96	abandoned		369250935966988	96	abandoned
233099829926771	97	abandoned		376373055312887	97	abandoned
233571798369821	98	abandoned		367323760861716	98	abandoned
234093660380642	99	abandoned		368532374149885	99	abandoned
234367029094029	100	abandoned		368904967031866	100	abandoned
233430996821705	101	abandoned		373246378858479	101	abandoned
234332275371819	102	abandoned		370591245248978	102	abandoned
232923610196385	103	abandoned		368459478637628	103	abandoned
233950481542082	104	abandoned		3719271409355	104	abandoned
232764061030667	105	abandoned		368777542259465	105	abandoned
234011341161841	106	abandoned		36680281422237	106	abandoned
23297087053354	107	abandoned		371876598148682	107	abandoned
232869360723762	108	abandoned		372864674037466	108	abandoned
233627106056616	109	abandoned		371506995121696	109	abandoned
233446609172201	110	abandoned		365551915842131	110	abandoned
232705686983732	111	abandoned		373729026879081	111	abandoned
232576698058943	112	abandoned		375105499169105	112	abandoned
234550572650877	113	abandoned		372270689511816	113	abandoned
232811429650202	114	abandoned		3690847854537	114	abandoned
233586135941382	115	abandoned		370669835723129	115	abandoned
231802119737849	116	abandoned		373919238606374	116	abandoned
234283292360429	117	abandoned		370505108950316	117	abandoned
233377825250961	118	abandoned		370608757256805	118	abandoned
23301828837234	119	abandoned		37232635776434	119	abandoned
233241610938237	120	abandoned		371341129356503	120	abandoned
23168643478008	121	abandoned		372638441676187	121	abandoned
232848147221039	122	abandoned		368233531024444	122	abandoned
233148158321952	123	abandoned		370799538480288	123	abandoned
234150493864617	124	abandoned		370869017015407	124	abandoned
233037872717428	125	abandoned		369720770323326	125	abandoned
233300162174521	126	abandoned		369525575504374	126	abandoned
233591249822897	127	abandoned		370023599922093	127	abandoned
232624416135252	128	abandoned		368360243926608	128	abandoned
232868583059393	129	abandoned		371409468899244	129	abandoned
232730754354815	130	abandoned		370614736966795	130	abandoned
232920627508995	131	abandoned		372776544502141	131	abandoned
232548751360925	132	abandoned		370964977123338	132	abandoned
23207489782007	133	abandoned		375025912076622	133	abandoned
232011350828504	134	abandoned		369032534178314	134	abandoned
23490967147805	135	abandoned		36751553870353	135	abandoned
232507544993224	136	abandoned		371145934537552	136	abandoned
233298222935525	137	abandoned		366746576473657	137	abandoned
23379585430275	138	abandoned		371360349852899	138	abandoned
232982934175111	139	abandoned		37362822605354	139	abandoned
234995751048609	140	abandoned		376194091135336	140	abandoned
234322500426017	141	abandoned		369687881918382	141	abandoned
232579853013756	142	abandoned		365463928680853	142	abandoned
232452394808072	143	abandoned		365424775817825	143	abandoned
232670957871155	144	abandoned		369301336379758	144	abandoned
234353095120431	145	abandoned		368533655516311	145	abandoned
233570907501145	146	abandoned		375785904741511	146	abandoned
233623572113472	147	abandoned		374007225767652	147	abandoned
233882588489518	148	abandoned		371081011971949	148	abandoned
233527752050595	149	abandoned		370262503573589	149	abandoned
233969681976913	150	abandoned		368379322048956	150	abandoned
23305011354835	151	abandoned		373757786436651	151	abandoned
233175022196165	152	abandoned		37219508889266	152	abandoned
234711184952695	153	abandoned		368731270694068	153	abandoned
233881791137443	154	abandoned		370360172170088	154	abandoned
233010260710405	155	abandoned		372943976381854	155	abandoned
233148187853511	156	abandoned		370220218481518	156	abandoned
232651201258643	157	abandoned		372043033410064	157	abandoned
233161467210899	158	abandoned		371427977525402	158	abandoned
23213941935306	159	abandoned		371345542951972	159	abandoned
231027127974939	160	abandoned		375051966527292	160	abandoned
232447152956472	161	abandoned		374522904567246	161	abandoned
233769167617886	162	abandoned		371198470561034	162	abandoned
232744525904842	163	abandoned		370648194867928	163	abandoned
232766177459012	164	abandoned		370179357129921	164	abandoned
233614786474873	165	abandoned		370766650075344	165	abandoned
233155895590231	166	abandoned		371316783394402	166	abandoned
233641734021835	167	abandoned		374733048661171	167	abandoned
233284037943682	168	abandoned		373725040405755	168	abandoned
232086882710819	169	abandoned		366145757993733	169	abandoned
233668189376158	170	abandoned		371308952821797	170	abandoned
233742933750251	171	abandoned		374299234938819	171	abandoned
232428169086402	172	abandoned		372107671227572	172	abandoned
232872702711778	173	abandoned		369132907881713	173	abandoned
233557121185339	174	abandoned		368650829357301	174	abandoned
23368251218194	175	abandoned		374341377656842	175	abandoned
233074078407921	176	abandoned		370932800588631	176	abandoned
231353392631193	177	abandoned		371852394560628	177	abandoned
232490067232629	178	abandoned		3720329248527	178	abandoned
232016883073762	179	abandoned		366493293043376	179	abandoned
231360376844734	180	abandoned		377270723681588	180	abandoned
232850101225815	181	abandoned		36958708109284	181	abandoned
234786357534383	182	abandoned		366707281236581	182	abandoned
232298973440704	183	abandoned		36864926324278	183	abandoned
234212864515776	184	abandoned		371930130790495	184	abandoned
233615327886776	185	abandoned		371207155377923	185	abandoned
232885494798454	186	abandoned		370466098461335	186	abandoned
232590297341546	187	abandoned		370399467407164	187	abandoned
233249033203227	188	abandoned		370379677414578	188	abandoned
234156350957016	189	abandoned		372951095084223	189	abandoned
234540753407738	190	abandoned		369808187988414	190	abandoned
233688088724535	191	abandoned		371571063443014	191	abandoned
231142148472646	192	abandoned		371169711003464	192	abandoned
234094319918777	193	abandoned		377637194479532	193	abandoned
233874147385767	194	abandoned		369547785855765	194	abandoned
232536121697819	195	abandoned		371025770841567	195	abandoned
233680897790086	196	abandoned		370509095423642	196	abandoned
233231324112091	197	abandoned		371225806378129	197	abandoned
233140539179907	198	abandoned		371694359368042	198	abandoned
232991444185832	199	abandoned		370087383495317	199	abandoned
232833878556447	200	abandoned		371296139157533	200	abandoned
234277494331147	201	abandoned		368217158008996	201	abandoned
233557062122222	202	abandoned		370629401493675	202	abandoned
233264448676667	203	abandoned		373495960563528	203	abandoned
233595202129784	204	abandoned		367238478807338	204	abandoned
232987708443705	205	abandoned		368033922610024	205	abandoned
232003269025379	206	abandoned		375352233393206	206	abandoned
233173269990372	207	abandoned		371140951445894	207	abandoned
233790164555848	208	abandoned		373624239580213	208	abandoned
232751515040309	209	abandoned		371481225419121	209	abandoned
234671612664554	210	abandoned		367801852912802	210	abandoned
233078739472209	211	abandoned		375189784605151	211	abandoned
232863424880541	212	abandoned		370285425795216	212	abandoned
232344082896029	213	abandoned		370677808669782	213	abandoned
231923425535551	214	abandoned		374015625836447	214	abandoned
234110901888771	215	abandoned		370505678446506	215	abandoned
234645339421507	216	abandoned		371190639988428	216	abandoned
234134600964318	217	abandoned		372074355700486	217	abandoned
234192679695669	218	abandoned		369241966402003	218	abandoned
231755617377357	219	abandoned		371747180139618	219	abandoned
232162887098067	220	abandoned		370366721376267	220	abandoned
233103969266862	221	abandoned		373595337648596	221	abandoned
233911007692469	222	abandoned		37047236291942	222	abandoned
23219184771292	223	abandoned		373972913622235	223	abandoned
233692705491485	224	abandoned		373135754223669	224	abandoned
231890330502533	225	abandoned		369173626859263	225	abandoned
232595332472239	226	abandoned		368611106998083	226	abandoned
232192738581596	227	abandoned		372315822084834	227	abandoned
23402385762064	228	abandoned		368014132617439	228	abandoned
232592256268248	229	abandoned		367642678727837	229	abandoned
233141518643258	230	abandoned		372479836987411	230	abandoned
234165116907909	231	abandoned		370011498128066	231	abandoned
232916803172193	232	abandoned		367563661131543	232	abandoned
232707513018421	233	abandoned		37169877296351	233	abandoned
232752538800998	234	abandoned		368938994429188	234	abandoned
233677974165812	235	abandoned		369331377303754	235	abandoned
234164378618951	236	abandoned		374283858541703	236	abandoned
234058143759842	237	abandoned		371754868338176	237	abandoned
232987713365632	238	abandoned		373081509711619	238	abandoned
232104709928188	239	abandoned		37240665672706	239	abandoned
233762670675057	240	abandoned		368029081892413	240	abandoned
233212935795114	241	abandoned		371524080007381	241	abandoned
233334079169245	242	abandoned		372104396624482	242	abandoned
23354057366883	243	abandoned		372573661484631	243	abandoned
233807110748394	244	abandoned		36885371237481	244	abandoned
232796215975744	245	abandoned		367511125108062	245	abandoned
234078225219496	246	abandoned		371899805118404	246	abandoned
233707422051378	247	abandoned		367330879564085	247	abandoned
233742028115796	248	abandoned		372409788956102	248	abandoned
232844879061919	249	abandoned		370181635114679	249	abandoned
232735735344317	250	abandoned		375732656847793	250	abandoned
232543091145581	251	abandoned		370835701488321	251	abandoned
233245203944499	252	abandoned		371433672487297	252	abandoned
232421760738248	253	abandoned		372807297296374	253	abandoned
233199055962707	254	abandoned		367302974250799	254	abandoned
234966859340725	255	abandoned		372946111992565	255	abandoned
231792433386722	256	abandoned		37105709313199	256	abandoned
234191897109373	257	abandoned		374273180488149	257	abandoned
233747269967396	258	abandoned		372748639188855	258	abandoned
23374399688635	259	abandoned		37141075026567	259	abandoned
233639578218078	260	abandoned		373663107695146	260	abandoned
232248390803239	261	abandoned		376385441855009	261	abandoned
233045457405989	262	abandoned		367302120006515	262	abandoned
233398713906542	263	abandoned		371869337072266	263	abandoned
23380968983782	264	abandoned		369841076393358	264	abandoned
23399611764353	265	abandoned		373721908176712	265	abandoned
233699930879419	266	abandoned		368932018100867	266	abandoned
233091354369535	267	abandoned		369034527414977	267	abandoned
23359411930598	268	abandoned		372103115258056	268	abandoned
233284426775866	269	abandoned		370697171540225	269	abandoned
232529329439407	270	abandoned		374364727000612	270	abandoned
234024310437867	271	abandoned		370654459326013	271	abandoned
233075343343003	272	abandoned		371730522376075	272	abandoned
234530830804144	273	abandoned		374456131139027	273	abandoned
233361720707827	274	abandoned		370638798180801	274	abandoned
231990801785844	275	abandoned		371745756399144	275	abandoned
233671152375842	276	abandoned		371866347217271	276	abandoned
234192664929889	277	abandoned		372201495724792	277	abandoned
231611813454147	278	abandoned		370880834061339	278	abandoned
233385454236859	279	abandoned		370568750149493	279	abandoned
23374779661352	280	abandoned		372111515326851	280	abandoned
234542357955739	281	abandoned		369511480473684	281	abandoned
23367959840152	282	abandoned		374869158250462	282	abandoned
232234668472476	283	abandoned		371776509193377	283	abandoned
234200894390806	284	abandoned		368490943302098	284	abandoned
230505777844462	285	abandoned		370485603705826	285	abandoned
233608747271198	286	abandoned		373669514527278	286	abandoned
233367080685661	287	abandoned		367230505860685	287	abandoned
232481099482754	288	abandoned		365895179670353	288	abandoned
232997882065545	289	abandoned		369334794280891	289	abandoned
232154962796586	290	abandoned		364351844996805	290	abandoned
235852717495473	291	abandoned		365577827918753	291	abandoned
234207460240605	292	abandoned		368678165174397	292	abandoned
233317659622822	293	abandoned		369451113877597	293	abandoned
233075909364537	294	abandoned		369710946514057	294	abandoned
231778400974597	295	abandoned		364962487285998	295	abandoned
23335688245419	296	abandoned		37464961746941	296	abandoned
234220961084681	297	abandoned		370681652769061	297	abandoned
232527887314976	298	abandoned		370704859738783	298	abandoned
232943918064652	299	abandoned		37128759671469	299	abandoned
23496240007542	300	abandoned		373563303487936	300	abandoned
232935531102091	301	abandoned		371536466549502	301	abandoned
233059839274888	302	abandoned		366860190963462	302	abandoned
232464689780184	303	abandoned		372713615173201	303	abandoned
233357704415896	304	abandoned		368038620953587	304	abandoned
232212194956599	305	abandoned		375309805927089	305	abandoned
23270017442618	306	abandoned		370711693693058	306	abandoned
232872751931042	307	abandoned		372516996613776	307	abandoned
233338735311606	308	abandoned		370969960214996	308	abandoned
233797631118175	309	abandoned		368828654542472	309	abandoned
233456457946899	310	abandoned		3733564339971	310	abandoned
232635352655681	311	abandoned		369567860596445	311	abandoned
233264350238139	312	abandoned		372056274196469	312	abandoned
232689365875837	313	abandoned		372354120703578	313	abandoned
231686109932939	314	abandoned		372900125175262	314	abandoned
234402294696582	315	abandoned		371081296720044	315	abandoned
233112307010159	316	abandoned		373685318046537	316	abandoned
234014314005378	317	abandoned		36879676275586	317	abandoned
232014968444398	318	abandoned		370776901006755	318	abandoned
233132186670831	319	abandoned		369546077367196	319	abandoned
233927131923308	320	abandoned		373957964347261	320	abandoned
234161853670715	321	abandoned		371334153028182	321	abandoned
233666387951101	322	abandoned		369591637062356	322	abandoned
232783089198074	323	abandoned		36658854128107	323	abandoned
233025420243673	324	abandoned		368581208448134	324	abandoned
233347043523345	325	abandoned		372387578604711	325	abandoned
233647477909927	326	abandoned		372176722640549	326	abandoned
235234897607836	327	abandoned		370986617978539	327	abandoned
233101434474773	328	abandoned		371120734331167	328	abandoned
232450184863125	329	abandoned		373506923365176	329	abandoned
233172339746285	330	abandoned		368584625425271	330	abandoned
234401920630177	331	abandoned		37042082351427	331	abandoned
234844204935194	332	abandoned		369132480759571	332	abandoned
231834195932105	333	abandoned		3678724704403	333	abandoned
233782250098219	334	abandoned		373883929842625	334	abandoned
234421815056628	335	abandoned		374947179228424	335	abandoned
233562559913995	336	abandoned		367285746991067	336	abandoned
232418955240208	337	abandoned		373093042009456	337	abandoned
231784735493855	338	abandoned		365165939799697	338	abandoned
23312845585063	339	abandoned		367645383834737	339	abandoned
232354286049427	340	abandoned		368918207818272	340	abandoned
23304414817357	341	abandoned		373260758637264	341	abandoned
232183283561009	342	abandoned		370491441041768	342	abandoned
233319500423291	343	abandoned		365038515027296	343	abandoned
232334928112952	344	abandoned		373110126895141	344	abandoned
232802890107923	345	abandoned		37030962938327	345	abandoned
233761351598786	346	abandoned		368724863861936	346	abandoned
233077858447386	347	abandoned		370695463051657	347	abandoned
232701208030721	348	abandoned		366447875722264	348	abandoned
235135420553655	349	abandoned		371147215903978	349	abandoned
233236693933778	350	abandoned		370285425795216	350	abandoned
234384482244992	351	abandoned		366911018498375	351	abandoned
232941437413754	352	abandoned		374928812976312	352	abandoned
233660840940064	353	abandoned		371933690141679	353	abandoned
232843766706556	354	abandoned		369376936998915	354	abandoned
234104715027304	355	abandoned		371231358965977	355	abandoned
232774968019537	356	abandoned		372263001313258	356	abandoned
233224325132771	357	abandoned		374235593739642	357	abandoned
233814784031629	358	abandoned		371399929838069	358	abandoned
233759294233557	359	abandoned		368022390312186	359	abandoned
234015259015244	360	abandoned		371430397884208	360	abandoned
233326391120231	361	abandoned		368053712602609	361	abandoned
233149649665647	362	abandoned		374672112568895	362	abandoned
232897425548013	363	abandoned		373068838421402	363	abandoned
233167910012538	364	abandoned		375380423454587	364	abandoned
233713126564059	365	abandoned		370245845810046	365	abandoned
233427896008082	366	abandoned		3699608129672	366	abandoned
2326277827329	367	abandoned		37420640705993	367	abandoned
232191596694674	368	abandoned		372752340914087	368	abandoned
233988030918478	369	abandoned		371838584278033	369	abandoned
233840289454159	370	abandoned		371457591327256	370	abandoned
231538703159614	371	abandoned		368585906791698	371	abandoned
231652601458105	372	abandoned		373373376508738	372	abandoned
232461702170868	373	abandoned		373431465120067	373	abandoned
233546327400775	374	abandoned		368516713004673	374	abandoned
233538767321846	375	abandoned		371808258605942	375	abandoned
233159084998528	376	abandoned		371780638040751	376	abandoned
232699844657113	377	abandoned		370943051520042	377	abandoned
233827236505385	378	abandoned		370752982166796	378	abandoned
230770444591999	379	abandoned		368494217905188	379	abandoned
233234164063616	380	abandoned		370664140761234	380	abandoned
232827396379397	381	abandoned		370037267830641	381	abandoned
233499736445608	382	abandoned		369310163570695	382	abandoned
233815217161151	383	abandoned		367001568392506	383	abandoned
234013309932395	384	abandoned		370592811363499	384	abandoned
233515412781146	385	abandoned		373035522894316	385	abandoned
232937091352755	386	abandoned		372642143401419	386	abandoned
233410496998309	387	abandoned		373456095830263	387	abandoned
233257612120917	388	abandoned		372210180541682	388	abandoned
232996897680268	389	abandoned		372471864040758	389	abandoned
23280335769093	390	abandoned		371094395132402	390	abandoned
232846660799271	391	abandoned		36824349720776	391	abandoned
231943506995204	392	abandoned		367796157950907	392	abandoned
233288118220656	393	abandoned		369272149700046	393	abandoned
232215226863252	394	abandoned		369785692888929	394	abandoned
233284303727707	395	abandoned		369703827811688	395	abandoned
2345659290612	396	abandoned		368983130383875	396	abandoned
232311977170215	397	abandoned		373969496645098	397	abandoned
233392778063321	398	abandoned		370227479557934	398	abandoned
232132784596292	399	abandoned		368716890915283	399	abandoned
232524624077782	400	abandoned		369255064814361	400	abandoned
233866168943095	401	abandoned		374395622168892	401	abandoned
233700521510585	402	abandoned		376288769876841	402	abandoned
232786637906998	403	abandoned		368903543291392	403	abandoned
234924383116017	404	abandoned		375621747464888	404	abandoned
234569285814995	405	abandoned		374919416289186	405	abandoned
230789044551811	406	abandoned		369735007728063	406	abandoned
234389556751096	407	abandoned		369011889941444	407	abandoned
23188893267544	408	abandoned		368515004516105	408	abandoned
233327104799556	409	abandoned		370996157039713	409	abandoned
233830514508357	410	abandoned		373473465464043	410	abandoned
232559958587305	411	abandoned		370549814401192	411	abandoned
233588843000894	412	abandoned		372518847476392	412	abandoned
233066941614662	413	abandoned		371097100239302	413	abandoned
231424578452509	414	abandoned		370841965946406	414	abandoned
231763615507734	415	abandoned		375009539061174	415	abandoned
233541996105555	416	abandoned		372404236368254	416	abandoned
233891029593269	417	abandoned		371082293338375	417	abandoned
232325379575764	418	abandoned		367990783273669	418	abandoned
233101281895055	419	abandoned		372249760526852	419	abandoned
232433327265254	420	abandoned		367871900944111	420	abandoned
233576109977334	421	abandoned		375437800195679	421	abandoned
230967026331844	422	abandoned		3690793752399	422	abandoned
23303738052479	423	abandoned		366239867239048	423	abandoned
232697240958055	424	abandoned		371521374900481	424	abandoned
233528106429295	425	abandoned		374779889722758	425	abandoned
232066633905668	426	abandoned		370442891491613	426	abandoned
23211688185214	427	abandoned		366538995112584	427	abandoned
233616154770408	428	abandoned		366065886153156	428	abandoned
232624396447546	429	abandoned		372025379028189	429	abandoned
23359486743879	430	abandoned		371510412098833	430	abandoned
232699377074106	431	abandoned		370452715300882	431	abandoned
233347324073149	432	abandoned		373110411643236	432	abandoned
232792933050845	433	abandoned		375355080874154	433	abandoned
234810849040078	434	abandoned		369853462935479	434	abandoned
233537226758888	435	abandoned		368266134681293	435	abandoned
234365399936395	436	abandoned		370214950641765	436	abandoned
232342926243329	437	abandoned		37351973702944	437	abandoned
234951138707849	438	abandoned		368238656490149	438	abandoned
232076743542465	439	abandoned		368803739084182	439	abandoned
232328608359473	440	abandoned		372075921815007	440	abandoned
232070266287341	441	abandoned		366580995456559	441	abandoned
232785520629708	442	abandoned		373179320682165	442	abandoned
233453037208061	443	abandoned		367960172853483	443	abandoned
233147981132602	444	abandoned		375605232075392	444	abandoned
233350006523029	445	abandoned		368990391460291	445	abandoned
232436644643638	446	abandoned		369823137263389	446	abandoned
234234486538389	447	abandoned		376397686023083	447	abandoned
230933498169304	448	abandoned		372737249265065	448	abandoned
231481032948153	449	abandoned		373858444888145	449	abandoned
233494169746866	450	abandoned		371262966004494	450	abandoned
231942601360749	451	abandoned		370763660220349	451	abandoned
231264108886557	452	abandoned		373633209145198	452	abandoned
233304104637556	453	abandoned		367985800182011	453	abandoned
231256770294316	454	abandoned		372539918835403	454	abandoned
232437373088743	455	abandoned		372459050376494	455	abandoned
233370107670388	456	abandoned		371271793195432	456	abandoned
234299495342091	457	abandoned		374421107123372	457	abandoned
232451449798206	458	abandoned		366185907475093	458	abandoned
234204305285792	459	abandoned		376302153037294	459	abandoned
234506929929615	460	abandoned		368421180018884	460	abandoned
232272134176123	461	abandoned		371879445629629	461	abandoned
234589455869324	462	abandoned		371759281933645	462	abandoned
232344348680054	463	abandoned		368740525007147	463	abandoned
232237700379129	464	abandoned		372743940845292	464	abandoned
234476586253447	465	abandoned		367270797716093	465	abandoned
234487404647643	466	abandoned		375290300682598	466	abandoned
233309415396126	467	abandoned		374732336790935	467	abandoned
230189421026023	468	abandoned		369782275911792	468	abandoned
233439728319114	469	abandoned		368273395757709	469	abandoned
233207733318925	470	abandoned		374342374275174	470	abandoned
23507677580077	471	abandoned		372522264453529	471	abandoned
234045327063534	472	abandoned		375706602397123	472	abandoned
232419841186958	473	abandoned		36937124203702	473	abandoned
234243252489282	474	abandoned		376091724195273	474	abandoned
234185129460593	475	abandoned		37044303386566	475	abandoned
233809960543771	476	abandoned		372078626921907	476	abandoned
233805407761864	477	abandoned		367609790322893	477	abandoned
232651609778533	478	abandoned		373041929726448	478	abandoned
233459342195761	479	abandoned		368818688359156	479	abandoned
233818052190749	480	abandoned		370876420465871	480	abandoned
234450199806094	481	abandoned		369231573096544	481	abandoned
233299049819158	482	abandoned		370147465343309	482	abandoned
233964819113644	483	abandoned		37112870727782	483	abandoned
23240180724868	484	abandoned		369275424303136	484	abandoned
234366266195439	485	abandoned		374260082075791	485	abandoned
231524990672703	486	abandoned		372784802196889	486	abandoned
232224519460268	487	abandoned		375865634208042	487	abandoned
234069976070874	488	abandoned		368966614994379	488	abandoned
234136303950847	489	abandoned		368023529304565	489	abandoned
232472692832487	490	abandoned		367193061486226	490	abandoned
233155615040427	491	abandoned		370041823800157	491	abandoned
233111804973668	492	abandoned		370675388310977	492	abandoned
233748470917435	493	abandoned		371006692719219	493	abandoned
233696392014348	494	abandoned		369109273789849	494	abandoned
2337508334421	495	abandoned		371277488157327	495	abandoned
232671287640223	496	abandoned		369647447688928	496	abandoned
233966965073548	497	abandoned		366135364688275	497	abandoned
231875230032382	498	abandoned		369397581235784	498	abandoned
233864938461499	499	abandoned		368849156405295	499	abandoned
231900814205735	500	abandoned		372397402413981	500	abandoned
231906882940968	501	abandoned		371825201117579	501	abandoned
233840427268098	502	abandoned		369712227880483	502	abandoned
235396307261728	503	abandoned		369687312422193	503	abandoned
23178003013223	504	abandoned		375870902047794	504	abandoned
232338939482956	505	abandoned		367810252981597	505	abandoned
233787004679108	506	abandoned		375408328767872	506	abandoned
232648011850345	507	abandoned		372654814691635	507	abandoned
234954697260626	508	abandoned		371425272418502	508	abandoned
232433957271832	509	abandoned		371219541920045	509	abandoned
232128694475465	510	abandoned		375509129593414	510	abandoned
232574542255186	511	abandoned		37097736366546	511	abandoned
232381740554806	512	abandoned		370264354436204	512	abandoned
23320430765816	513	abandoned		368695534808177	513	abandoned
233561491855969	514	abandoned		370090515724359	514	abandoned
232924791458717	515	abandoned		365617835026066	515	abandoned
231315764503975	516	abandoned		375174835330177	516	abandoned
233446515655599	517	abandoned		373390461394423	517	abandoned
231723900483728	518	abandoned		370409148842385	518	abandoned
232896234441828	519	abandoned		376631464208873	519	abandoned
232592586037316	520	abandoned		372129739204915	520	abandoned
233136257103952	521	abandoned		373620110732839	521	abandoned
23386561768734	522	abandoned		374837693585992	522	abandoned
23298230909046	523	abandoned		370522763332191	523	abandoned
232137868946248	524	abandoned		370768643312008	524	abandoned
231669444290197	525	abandoned		367794591836386	525	abandoned
232720689015356	526	abandoned		370328707505618	526	abandoned
23160253562291	527	abandoned		372709059203685	527	abandoned
233615032571192	528	abandoned		368746504717137	528	abandoned
230995273267371	529	abandoned		37227481835919	529	abandoned
231552878307605	530	abandoned		372296459214391	530	abandoned
234487542461582	531	abandoned		370775334892234	531	abandoned
234530658536721	532	abandoned		368508455309926	532	abandoned
233120044278437	533	abandoned		369338211258028	533	abandoned
233211808673972	534	abandoned		373081936833761	534	abandoned
233433300283254	535	abandoned		371252287950941	535	abandoned
233746585819629	536	abandoned		366599504082718	536	abandoned
23349800392752	537	abandoned		369901870111587	537	abandoned
23310376746788	538	abandoned		366820041482102	538	abandoned
232516842512167	539	abandoned		370898915565356	539	abandoned
232149327190874	540	abandoned		372402243131591	540	abandoned
234608159189589	541	abandoned		371159887194195	541	abandoned
232426092033467	542	abandoned		375295141400209	542	abandoned
233915117501001	543	abandoned		369582382749277	543	abandoned
233567565513129	544	abandoned		366863180818457	544	abandoned
232531047191716	545	abandoned		368809291672029	545	abandoned
232698510815062	546	abandoned		37183602154518	546	abandoned
234185380478839	547	abandoned		36713426100466	547	abandoned
233419819126884	548	abandoned		371355936257431	548	abandoned
233813041669688	549	abandoned		367386974938751	549	abandoned
233433477472604	550	abandoned		371329169936524	550	abandoned
234469661103023	551	abandoned		369218759432281	551	abandoned
233865307605978	552	abandoned		375126855276211	552	abandoned
233974658044489	553	abandoned		368536645371306	553	abandoned
233326538778022	554	abandoned		368510733294684	554	abandoned
232450800103923	555	abandoned		366967825743278	555	abandoned
232948849834891	556	abandoned		369601460871625	556	abandoned
233232269121957	557	abandoned		371545863236629	557	abandoned
233282295581741	558	abandoned		37048859356082	558	abandoned
233483577761284	559	abandoned		369822994889341	559	abandoned
231893086781309	560	abandoned		373633778641387	560	abandoned
233970321827343	561	abandoned		372668909722325	561	abandoned
235923376670665	562	abandoned		369671936025076	562	abandoned
23254521741778	563	abandoned		377220608016912	563	abandoned
232912590003207	564	abandoned		377056023618146	564	abandoned
233613531383645	565	abandoned		368516855378721	565	abandoned
234095540556521	566	abandoned		374182061097829	566	abandoned
233085699076118	567	abandoned		367273787571087	567	abandoned
233339837823116	568	abandoned		373099021719446	568	abandoned
2338587269904	569	abandoned		375028617183522	569	abandoned
23470839914236	570	abandoned		370200855611075	570	abandoned
23503859149587	571	abandoned		371138531087088	571	abandoned
232116640677747	572	abandoned		369282970127647	572	abandoned
234330400117866	573	abandoned		368729989327641	573	abandoned
23091885051638	574	abandoned		37088240017586	574	abandoned
23292655843029	575	abandoned		374853924227393	575	abandoned
234239004866811	576	abandoned		370658161051244	576	abandoned
233056600647326	577	abandoned		371614772275559	577	abandoned
231869747006388	578	abandoned		367877026409816	578	abandoned
233750375702946	579	abandoned		370299663199954	579	abandoned
232837589688942	580	abandoned		369415947487895	580	abandoned
233229429170433	581	abandoned		371298701890386	581	abandoned
234298830882029	582	abandoned		370724080235179	582	abandoned
233026852524251	583	abandoned		373433173608635	583	abandoned
23384524583403	584	abandoned		370438335522097	584	abandoned
232959038222509	585	abandoned		365139315852838	585	abandoned
232247367042551	586	abandoned		374253248121517	586	abandoned
23299790175325	587	abandoned		372968322343955	587	abandoned
234304673208648	588	abandoned		372698238776084	588	abandoned
232392120897553	589	abandoned		372366934367842	589	abandoned
23256956618761	590	abandoned		37340526829535	590	abandoned
232921449470701	591	abandoned		376510588642651	591	abandoned
233319638237229	592	abandoned		373601744480728	592	abandoned
235140839594606	593	abandoned		373814024185364	593	abandoned
234266114837343	594	abandoned		371077025498622	594	abandoned
232981516660312	595	abandoned		369885781844234	595	abandoned
234697890829527	596	abandoned		370560919576887	596	abandoned
23248279262543	597	abandoned		371601958611295	597	abandoned
232499714208344	598	abandoned		370327853261334	598	abandoned
231442543483817	599	abandoned		371374302509542	599	abandoned
234162306487943	600	abandoned		37022933042055	600	abandoned
233468432993795	601	abandoned		37568994463358	601	abandoned
232506762406929	602	abandoned		371870333690597	602	abandoned
233941277539741	603	abandoned		374283289045513	603	abandoned
233402213396202	604	abandoned		373892757033563	604	abandoned
231059671752201	605	abandoned		37134241072293	605	abandoned
231987213701509	606	abandoned		365929349441723	606	abandoned
232608587219996	607	abandoned		37234913761192	607	abandoned
23383077044853	608	abandoned		369158535210241	608	abandoned
231751669992396	609	abandoned		371352946402436	609	abandoned
234054880522649	610	abandoned		372416765284424	610	abandoned
231998908198601	611	abandoned		3722607233285	611	abandoned
232998974733202	612	abandoned		368727426594789	612	abandoned
233166167650598	613	abandoned		36916508441642	613	abandoned
234286796772016	614	abandoned		374599786552828	614	abandoned
233493465911392	615	abandoned		369195267714464	615	abandoned
234066963851926	616	abandoned		366634955220515	616	abandoned
234010883422687	617	abandoned		36873112832002	617	abandoned
233045048886099	618	abandoned		369843639126211	618	abandoned
235117435834642	619	abandoned		375420715309994	619	abandoned
232554145792244	620	abandoned		369287383723116	620	abandoned
234489053492982	621	abandoned		375635842495578	621	abandoned
232105950253637	622	abandoned		371907920439104	622	abandoned
233005151750816	623	abandoned		371869052324171	623	abandoned
231775556101146	624	abandoned		371912049286478	624	abandoned
233458052651047	625	abandoned		371976117607797	625	abandoned
233525753748483	626	abandoned		370282435940221	626	abandoned
233119443803418	627	abandoned		367260404410634	627	abandoned
233319653003009	628	abandoned		374110731700094	628	abandoned
234364125157461	629	abandoned		371415163861139	629	abandoned
234143214335493	630	abandoned		370913722466283	630	abandoned
233594808375674	631	abandoned		372437267147246	631	abandoned
232449746811677	632	abandoned		37076252122797	632	abandoned
23108374981608	633	abandoned		372848585770113	633	abandoned
231799447131822	634	abandoned		370977933161649	634	abandoned
233226421873411	635	abandoned		370014772731156	635	abandoned
233362995486761	636	abandoned		368720877388609	636	abandoned
233663513546091	637	abandoned		366351203744096	637	abandoned
233402041128778	638	abandoned		371437801334671	638	abandoned
233027999333099	639	abandoned		367821073409198	639	abandoned
2342537952556	640	abandoned		373780993406373	640	abandoned
233383057258709	641	abandoned		373842214246744	641	abandoned
23282204132349	642	abandoned		367691228277992	642	abandoned
231540509506597	643	abandoned		371893255912225	643	abandoned
233195950227157	644	abandoned		375316497507315	644	abandoned
233229896753439	645	abandoned		370843816809022	645	abandoned
232403707112265	646	abandoned		378056201300957	646	abandoned
233596220968546	647	abandoned		371854245423244	647	abandoned
23162722400566	648	abandoned		375696920961902	648	abandoned
232118097567957	649	abandoned		376088449592184	649	abandoned
232689897443887	650	abandoned		372238940099252	650	abandoned
234041187723444	651	abandoned		369476314083982	651	abandoned
232424118340987	652	abandoned		373210785346635	652	abandoned
235994695383994	653	abandoned		37072892095279	653	abandoned
232742694948226	654	abandoned		36934248247945	654	abandoned
234931505143497	655	abandoned		367828334485614	655	abandoned
232509174150858	656	abandoned		370843816809022	656	abandoned
232155007093923	657	abandoned		366486886211244	657	abandoned
233032296174833	658	abandoned		376106103974058	658	abandoned
233886836111989	659	abandoned		371847553843017	659	abandoned
233613255755767	660	abandoned		370778894243419	660	abandoned
23475441423214	661	abandoned		371500873037658	661	abandoned
234294986857521	662	abandoned		37388478408691	662	abandoned
236462627847407	663	abandoned		369178325202826	663	abandoned
235292257737935	664	abandoned		373269585828201	664	abandoned
233836563555886	665	abandoned		373509343723981	665	abandoned
2343327380329	666	abandoned		377360988827624	666	abandoned
232635032730466	667	abandoned		368104824885617	667	abandoned
234109115229493	668	abandoned		371039154002021	668	abandoned
232579346055338	669	abandoned		371809255224273	669	abandoned
231064106407875	670	abandoned		372202492343124	670	abandoned
233053120845371	671	abandoned		373388752905854	671	abandoned
232504857621417	672	abandoned		368961204780579	672	abandoned
235297120601204	673	abandoned		375281615865708	673	abandoned
232544395456074	674	abandoned		36937337764773	674	abandoned
234056317725153	675	abandoned		368122906389633	675	abandoned
235000997822136	676	abandoned		371380709341674	676	abandoned
231396459487068	677	abandoned		368689270350092	677	abandoned
234186832447122	678	abandoned		375437515447584	678	abandoned
232806133657411	679	abandoned		372661363897814	679	abandoned
233977064866491	680	abandoned		368056987205699	680	abandoned
233462585745249	681	abandoned		369568002970492	681	abandoned
232853649934739	682	abandoned		371500588289564	682	abandoned
23275682579888	683	abandoned		373052465405954	683	abandoned
234227221775043	684	abandoned		368547038676764	684	abandoned
233629079749097	685	abandoned		367861365264605	685	abandoned
232522507649437	686	abandoned		374406442596493	686	abandoned
233901183527403	687	abandoned		375539455265505	687	abandoned
233959532964705	688	abandoned		370407582727864	688	abandoned
232178081084819	689	abandoned		369447127404271	689	abandoned
233483720497149	690	abandoned		374759387859936	690	abandoned
233430125640735	691	abandoned		375753728206805	691	abandoned
233356518231637	692	abandoned		371797438178341	692	abandoned
234355812023796	693	abandoned		368639439433511	693	abandoned
233253497390459	694	abandoned		373778145925426	694	abandoned
2336730473175	695	abandoned		374403167993403	695	abandoned
232675402370681	696	abandoned		37109724261335	696	abandoned
232923034330998	697	abandoned		367719987835561	697	abandoned
234691433262109	698	abandoned		369683610696961	698	abandoned
233548379844078	699	abandoned		367636271895705	699	abandoned
233755420677491	700	abandoned		369423635686454	700	abandoned
233187568186522	701	abandoned		370303792047327	701	abandoned
232238251634884	702	abandoned		375706887145218	702	abandoned
232713788474563	703	abandoned		372316249206977	703	abandoned
231945141074764	704	abandoned		369206942386348	704	abandoned
234014894792691	705	abandoned		374631393591345	705	abandoned
232285295407279	706	abandoned		372885887770525	706	abandoned
234424300629452	707	abandoned		36596152597643	707	abandoned
232408604429019	708	abandoned		371953480134264	708	abandoned
232710485861958	709	abandoned		369429757770491	709	abandoned
234418133455691	710	abandoned		371820218025921	710	abandoned
23472322890656	711	abandoned		370532302393365	711	abandoned
232850303024796	712	abandoned		371815234934263	712	abandoned
232961469654143	713	abandoned		370016623593772	713	abandoned
23463016512246	714	abandoned		365228442006495	714	abandoned
233771323421643	715	abandoned		373764050894735	715	abandoned
232093837392802	716	abandoned		364734973558292	716	abandoned
231693335320873	717	abandoned		372900694671452	717	abandoned
232850170132784	718	abandoned		369169640385936	718	abandoned
231846722234756	719	abandoned		371321196989871	719	abandoned
232806517567669	720	abandoned		371380424593579	720	abandoned
232245230926499	721	abandoned		373282968988654	721	abandoned
234769312903309	722	abandoned		370680513776682	722	abandoned
234262654723094	723	abandoned		368708633220535	723	abandoned
231458741543552	724	abandoned		370153160305204	724	abandoned
231816924892417	725	abandoned		370466952705619	725	abandoned
232677873177727	726	abandoned		370757822884407	726	abandoned
234287210213832	727	abandoned		368245063322281	727	abandoned
231314691524022	728	abandoned		369031537559982	728	abandoned
233852673020946	729	abandoned		371261257515926	729	abandoned
234612205013079	730	abandoned		371635701260523	730	abandoned
234639201779304	731	abandoned		36987296817997	731	abandoned
233250627907376	732	abandoned		371316071524165	732	abandoned
233065435505188	733	abandoned		366328139148421	733	abandoned
232079534274725	734	abandoned		373732728604313	734	abandoned
233674597724312	735	abandoned		370531590523128	735	abandoned
232404799779923	736	abandoned		366978361422784	736	abandoned
232600485729165	737	abandoned		370279303711179	737	abandoned
233049852686251	738	abandoned		373376366363733	738	abandoned
23217451268819	739	abandoned		367961881342052	739	abandoned
232319497873733	740	abandoned		374171098296181	740	abandoned
232585523072952	741	abandoned		375180530292072	741	abandoned
232730414741894	742	abandoned		368694395815797	742	abandoned
23184788873131	743	abandoned		374109735081763	743	abandoned
232281259427642	744	abandoned		369179606569253	744	abandoned
23321394971195	745	abandoned		368497065386135	745	abandoned
23348299697397	746	abandoned		372713188051059	746	abandoned
230184951916864	747	abandoned		371936822370722	747	abandoned
233001352023647	748	abandoned		372660224905435	748	abandoned
23271535856908	749	abandoned		367309950579121	749	abandoned
234065388835482	750	abandoned		369901300615398	750	abandoned
232142441415861	751	abandoned		366855777367994	751	abandoned
23332248311068	752	abandoned		374789286409885	752	abandoned
23238155844353	753	abandoned		376544046543785	753	abandoned
23493700293527	754	abandoned		375067058176314	754	abandoned
234229869771439	755	abandoned		374640220782283	755	abandoned
232075124228684	756	abandoned		373508489479697	756	abandoned
232678744358697	757	abandoned		374444171719047	757	abandoned
233429106801973	758	abandoned		374523046941293	758	abandoned
232969546535342	759	abandoned		367094538645442	759	abandoned
233252493317476	760	abandoned		370893220603461	760	abandoned
231601625066528	761	abandoned		374049368485675	761	abandoned
233001888513623	762	abandoned		369936039882957	762	abandoned
232729277776899	763	abandoned		371450187876793	763	abandoned
231268484479114	764	abandoned		370090942846501	764	abandoned
233304754331839	765	abandoned		37239797191017	765	abandoned
231866641270839	766	abandoned		367058518011456	766	abandoned
232519780902219	767	abandoned		371109344407377	767	abandoned
233649200584162	768	abandoned		371898808500072	768	abandoned
233330525538394	769	abandoned		366736040794151	769	abandoned
231181218724296	770	abandoned		371391956891417	770	abandoned
235064530047923	771	abandoned		373374942623259	771	abandoned
232058512727132	772	abandoned		368225415703744	772	abandoned
233835121431454	773	abandoned		372997651397714	773	abandoned
232321624145931	774	abandoned		367947074441125	774	abandoned
233732715831074	775	abandoned		371203880774834	775	abandoned
232323706120792	776	abandoned		36938476757152	776	abandoned
23228258342584	777	abandoned		372204485579787	777	abandoned
231500435181965	778	abandoned		375585726830902	778	abandoned
233819071029511	779	abandoned		371556968412324	779	abandoned
232201199373053	780	abandoned		373075245253534	780	abandoned
233309321879525	781	abandoned		370270618894289	781	abandoned
232044977429571	782	abandoned		378659724887781	782	abandoned
233929159756979	783	abandoned		370088237739601	783	abandoned
234506496800093	784	abandoned		37009863104506	784	abandoned
234019861016415	785	abandoned		373976900095561	785	abandoned
233305748560969	786	abandoned		371064781330548	786	abandoned
233204735865756	787	abandoned		368755047159979	787	abandoned
233542645799838	788	abandoned		371753159849607	788	abandoned
232286363465304	789	abandoned		374721943485476	789	abandoned
233328133482171	790	abandoned		37307652661996	790	abandoned
233435795699931	791	abandoned		367352662793333	791	abandoned
234236514372059	792	abandoned		36986755796617	792	abandoned
233375241239608	793	abandoned		371980673577313	793	abandoned
231381841365702	794	abandoned		367590854574592	794	abandoned
232563965035383	795	abandoned		374889517739237	795	abandoned
234058626108628	796	abandoned		373929204789691	796	abandoned
233810925241342	797	abandoned		371168999133227	797	abandoned
232978415846689	798	abandoned		369508063496547	798	abandoned
233403808100351	799	abandoned		370103614136718	799	abandoned
233614249984897	800	abandoned		368643141158742	800	abandoned
233070933296961	801	abandoned		371461862548678	801	abandoned
231870593577727	802	abandoned		37129357642468	802	abandoned
232718237896016	803	abandoned		367151915386534	803	abandoned
233345202722877	804	abandoned		364504327601544	804	abandoned
233655097051972	805	abandoned		37421509187682	805	abandoned
230605929202558	806	abandoned		375025057832338	806	abandoned
234377064901929	807	abandoned		372622780530976	807	abandoned
231720494510669	808	abandoned		368476136401171	808	abandoned
233852274344909	809	abandoned		370929810733636	809	abandoned
2326274283542	810	abandoned		372554440988235	810	abandoned
235233573609639	811	abandoned		37340256318845	811	abandoned
231831213244715	812	abandoned		3696191152535	812	abandoned
232083294626484	813	abandoned		370066454510353	813	abandoned
232748596337963	814	abandoned		371054815147232	814	abandoned
234062184661405	815	abandoned		371961168332823	815	abandoned
234097351825431	816	abandoned		368967896360805	816	abandoned
233476396670687	817	abandoned		370225628695318	817	abandoned
233540583512683	818	abandoned		368510590920636	818	abandoned
232741375871955	819	abandoned		368782382977075	819	abandoned
233337421157261	820	abandoned		371557965030656	820	abandoned
232437018710044	821	abandoned		370918278435799	821	abandoned
232599466890403	822	abandoned		37003242711303	822	abandoned
233830445601388	823	abandoned		373142018681753	823	abandoned
231232249257062	824	abandoned		374153728662402	824	abandoned
234847984974658	825	abandoned		375937675476013	825	abandoned
233000672797805	826	abandoned		367974410258221	826	abandoned
232536441623034	827	abandoned		369816445683162	827	abandoned
231974145986955	828	abandoned		370473786659893	828	abandoned
232662009808986	829	abandoned		371824773995437	829	abandoned
232079593337842	830	abandoned		369789536988208	830	abandoned
234735582941788	831	abandoned		372096281303782	831	abandoned
231966915677094	832	abandoned		371330166554856	832	abandoned
232178809529924	833	abandoned		368482827981398	833	abandoned
231981592861577	834	abandoned		367584305368413	834	abandoned
233056477599166	835	abandoned		370009504891403	835	abandoned
231499559079069	836	abandoned		370982631505213	836	abandoned
234415657726719	837	abandoned		372636021317381	837	abandoned
233807110748394	838	abandoned		369033103674503	838	abandoned
232500068587044	839	abandoned		370589252012315	839	abandoned
231831917080188	840	abandoned		372790639532831	840	abandoned
232669761843043	841	abandoned		373732301482171	841	abandoned
232304451544772	842	abandoned		373786261246126	842	abandoned
232723725843936	843	abandoned		376280512182093	843	abandoned
232947609509441	844	abandoned		369101727965338	844	abandoned
231817973262737	845	abandoned		366033140122259	845	abandoned
232740568676028	846	abandoned		370371277345783	846	abandoned
233895592219029	847	abandoned		37179259746073	847	abandoned
232081591639954	848	abandoned		369359424991087	848	abandoned
233694625042775	849	abandoned		370539136347639	849	abandoned
233452303841029	850	abandoned		372930450847353	850	abandoned
23278519086064	851	abandoned		368299023086237	851	abandoned
233637476555511	852	abandoned		369193416851848	852	abandoned
231662829221134	853	abandoned		365686174568806	853	abandoned
233865799798616	854	abandoned		365686601690948	854	abandoned
233923607824016	855	abandoned		371474533838894	855	abandoned
233014277002335	856	abandoned		367346967831438	856	abandoned
235002789403341	857	abandoned		372805731181853	857	abandoned
231811166238546	858	abandoned		372815554991122	858	abandoned
233440515827335	859	abandoned		373847197338403	859	abandoned
233601679384908	860	abandoned		366305644048936	860	abandoned
232841335274922	861	abandoned		371584446603468	861	abandoned
232743782693958	862	abandoned		370840257457837	862	abandoned
234500053998454	863	abandoned		372820965204922	863	abandoned
234003884443367	864	abandoned		373332088034999	864	abandoned
234288376710385	865	abandoned		370489305431057	865	abandoned
232355934894766	866	abandoned		369779428430844	866	abandoned
233560832317833	867	abandoned		368536787745353	867	abandoned
23334274668161	868	abandoned		372016267089157	868	abandoned
234588501015605	869	abandoned		371181955171538	869	abandoned
231618526961737	870	abandoned		371233067454546	870	abandoned
232110675302967	871	abandoned		372765866448588	871	abandoned
233259172371581	872	abandoned		372927033870216	872	abandoned
233806362615583	873	abandoned		37066869673075	873	abandoned
232494196728866	874	abandoned		370517637866485	874	abandoned
234321914716777	875	abandoned		370329419375855	875	abandoned
231187233318339	876	abandoned		370871295000165	876	abandoned
23241928008735	877	abandoned		369318706013538	877	abandoned
233006830127714	878	abandoned		366933798345955	878	abandoned
233156825834317	879	abandoned		372293042237254	879	abandoned
230315003977753	880	abandoned		37188428634724	880	abandoned
232503991362374	881	abandoned		369046486834957	881	abandoned
23289164228451	882	abandoned		37277768349452	882	abandoned
234457508866777	883	abandoned		369445418915702	883	abandoned
23434849311926	884	abandoned		369208650874917	884	abandoned
233468939952213	885	abandoned		372896138701936	885	abandoned
23420795735517	886	abandoned		373683609557968	886	abandoned
236220700399772	887	abandoned		369653712147012	887	abandoned
232715397944491	888	abandoned		375040718977549	888	abandoned
23397329467088	889	abandoned		375076170115346	889	abandoned
231926610021922	890	abandoned		369204237279448	890	abandoned
233101227753865	891	abandoned		377282255979425	891	abandoned
233675764220865	892	abandoned		372022104425099	892	abandoned
232105507280262	893	abandoned		366665992762842	893	abandoned
233800500601258	894	abandoned		3724749962698	894	abandoned
234447379542275	895	abandoned		368172737306215	895	abandoned
231531472849753	896	abandoned		369079090491805	896	abandoned
231570474194433	897	abandoned		376662644125248	897	abandoned
233788151487956	898	abandoned		371523937633333	898	abandoned
233074363879652	899	abandoned		371489198365774	899	abandoned
233252355503537	900	abandoned		371218687675761	900	abandoned
233119581617357	901	abandoned		372144688479889	901	abandoned
232950567587199	902	abandoned		371361773593373	902	abandoned
231590152056123	903	abandoned		373614415770944	903	abandoned
233063885098377	904	abandoned		369408828785527	904	abandoned
233298390281022	905	abandoned		370477488385125	905	abandoned
232650118434838	906	abandoned		372451931674125	906	abandoned
233448996306498	907	abandoned		372756612135508	907	abandoned
233862959847092	908	abandoned		370695178303562	908	abandoned
234414633966031	909	abandoned		368950241978931	909	abandoned
234159771695854	910	abandoned		371232782706451	910	abandoned
231236728210073	911	abandoned		368330772498801	911	abandoned
234516493232583	912	abandoned		368020254701476	912	abandoned
232292461732096	913	abandoned		37652098194811	913	abandoned
234138622178175	914	abandoned		37032044981087	914	abandoned
23403197387725	915	abandoned		371134259865667	915	abandoned
232351662662663	916	abandoned		366390071859029	916	abandoned
233274243310174	917	abandoned		372557003721088	917	abandoned
233596850975124	918	abandoned		374701583996702	918	abandoned
233062260862669	919	abandoned		373681473947258	919	abandoned
232134295627692	920	abandoned		369032818926409	920	abandoned
235020552635666	921	abandoned		372215021259293	921	abandoned
233484739335911	922	abandoned		368586618661935	922	abandoned
232842806930911	923	abandoned		370824881060721	923	abandoned
232117231308913	924	abandoned		368065529648541	924	abandoned
232998261053876	925	abandoned		371518385045486	925	abandoned
232338442368391	926	abandoned		370596655462778	926	abandoned
232622821431103	927	abandoned		372728137326033	927	abandoned
232576161568967	928	abandoned		367538745673253	928	abandoned
234119475884534	929	abandoned		368719026525994	929	abandoned
232238975158063	930	abandoned		370490159675342	930	abandoned
232524643765488	931	abandoned		37175629207865	931	abandoned
233148847391646	932	abandoned		373055455260949	932	abandoned
234239752999621	933	abandoned		374695604286712	933	abandoned
232939173327616	934	abandoned		367761561057395	934	abandoned
233247935613643	935	abandoned		370319595566586	935	abandoned
234475626477802	936	abandoned		373176757949313	936	abandoned
23502422439275	937	abandoned		37106520845269	937	abandoned
233651961784864	938	abandoned		375263391987644	938	abandoned
234047842167917	939	abandoned		373583805350758	939	abandoned
233918105110317	940	abandoned		372656807928298	940	abandoned
233088219102427	941	abandoned		374531589384135	941	abandoned
235501798909953	942	abandoned		370827016671431	942	abandoned
233448828961001	943	abandoned		368774837152565	943	abandoned
233673475525096	944	abandoned		372672753821604	944	abandoned
233486196226121	945	abandoned		36741359888561	945	abandoned
233827403850882	946	abandoned		367943799838035	946	abandoned
234218086679672	947	abandoned		372960776519444	947	abandoned
232224642508428	948	abandoned		36933920787636	948	abandoned
233648255574296	949	abandoned		374039829424501	949	abandoned
234877511611046	950	abandoned		373066418062597	950	abandoned
232774785908261	951	abandoned		369526999244848	951	abandoned
233856024852814	952	abandoned		372011141623451	952	abandoned
232293598697091	953	abandoned		367868768715069	953	abandoned
23274830102238	954	abandoned		371962734447344	954	abandoned
233329969360713	955	abandoned		370039972937541	955	abandoned
233711851785125	956	abandoned		373602029228822	956	abandoned
23413759349556	957	abandoned		370724792105416	957	abandoned
232406999881017	958	abandoned		372743228975055	958	abandoned
232811749575417	959	abandoned		363344548611625	959	abandoned
233334054559613	960	abandoned		37246033174292	960	abandoned
232406862067079	961	abandoned		374042819279496	961	abandoned
231893578973948	962	abandoned		370626696386775	962	abandoned
232277538451295	963	abandoned		371668020169277	963	abandoned
233254171694373	964	abandoned		372516284743539	964	abandoned
232190292384182	965	abandoned		372285923534886	965	abandoned
232947048409833	966	abandoned		37483399186076	966	abandoned
232589362175533	967	abandoned		373574978159821	967	abandoned
235221126057809	968	abandoned		372487098063827	968	abandoned
233591043101989	969	abandoned		368538638607969	969	abandoned
230855849858644	970	abandoned		369622389856589	970	abandoned
232313138744842	971	abandoned		370116712549076	971	abandoned
234571161068948	972	abandoned		369394164258647	972	abandoned
233581455189389	973	abandoned		370399894529306	973	abandoned
234637838405695	974	abandoned		370788860426735	974	abandoned
232665607737174	975	abandoned		369110555156275	975	abandoned
232959121895257	976	abandoned		373313152286698	976	abandoned
233810354297882	977	abandoned		371277203409232	977	abandoned
23303107553709	978	abandoned		374575440590727	978	abandoned
233350237853569	979	abandoned		368977008299837	979	abandoned
234826471234426	980	abandoned		375857091765199	980	abandoned
233537477777133	981	abandoned		371323047852487	981	abandoned
2324246991283	982	abandoned		371068198307685	982	abandoned
233987056377054	983	abandoned		365193560364888	983	abandoned
234462947595433	984	abandoned		36839541031631	984	abandoned
231391542482608	985	abandoned		369172345492836	985	abandoned
234459349667245	986	abandoned		373141022063421	986	abandoned
234015224561759	987	abandoned		370146468724978	987	abandoned
231587454840464	988	abandoned		370055634082752	988	abandoned
232330897055242	989	abandoned		368662931151328	989	abandoned
233465809607031	990	abandoned		368970031971516	990	abandoned
233010747981117	991	abandoned		370244564443619	991	abandoned
231925773294437	992	abandoned		377242533620208	992	abandoned
23416743021331	993	abandoned		36876529809139	993	abandoned
23232012788031	994	abandoned		36945638171735	994	abandoned
231823731916609	995	abandoned		368967611612711	995	abandoned
234666976209898	996	abandoned		375613347396093	996	abandoned
232814402493739	997	abandoned		373599751244064	997	abandoned
23451502649852	998	abandoned		372682150508731	998	abandoned
[truncated: 2 more rows]

[truncated: 5 more sheets: Supp Fig 8, Supp Fig 9, Supp Fig 10, Supp Fig 11, Supp Fig 12]
